# Supplementary material for: Genic constraint against nonsynonymous variation across the mouse genome
Source: BMC Genomics. 2023 Sep 22;24:562. doi: 10.1186/s12864-023-09637-2 (PMC10514939; doi:10.1186/s12864-023-09637-2)
Supplement: Supplementary file 2 — Supplementary Material 2 [file 12864_2023_9637_MOESM2_ESM.xls]

## Sheet: ST3_analyses_data_table
hsap_external_gene_name	hsap_ensembl_transcript_id	mmus_external_gene_name	mmus_ensembl_transcript_id	hsap_orthology_type	mmus_cds_length	hsap_cds_length	mmus_n_CG	mmus_n_CGunmethylated	mmus_percent_dp_mask	mmus_observed_synonymous	mmus_observed_nonsynonymous	mmus_expected_nonsynonymous	mmus_expected_nonsynonymous_lwr	mmus_expected_nonsynonymous_upr	NOER	spretus_dNdS	pLI	LOEUF	missense_z	NOER_percentile	spretus_dNdS_percentile	pLI_percentile	LOEUF_percentile	missense_z_percentile	n_sig_top_level_mp	n_tests_top_level_mp	n_sig_procedure	n_tests_procedure	n_sig_parameter	n_tests_parameter	hit_rate_top_level_mp	hit_rate_procedure	hit_rate_parameter	viability_status	n_pathogenic	n_benign
		1110008L16Rik	ENSMUST00000021411		1755		56	0	27.2934	16	5	67.609	44.537	90.681	0.0739546	0.271955				76	35
		1500011K16Rik	ENSMUST00000135091		171		22	20	24.5614	3	1	5.34599	0	28.4172	0.187056					46
		1520401A03Rik	ENSMUST00000201734		1797		38	4	50.7513	19	42	67.1677	44.0958	90.2397	0.6253	1.21809				6	4
		1600015I10Rik	ENSMUST00000031837		2136		82	0	4.02622	34	27	95.5684	72.4903	118.647	0.28252	0.395833				30	23
		1700001P01Rik	ENSMUST00000107576		468		44	0	4.91453	14	4	26.2265	3.1554	49.2977	0.152517	0.181269				54	51
		1700003E16Rik	ENSMUST00000032106		1797		196	120	69.783	21	17	72.0727	48.9992	95.1462	0.235873	0.802326				37	7
		1700012B09Rik	ENSMUST00000060330		366		24	0	32.2404	12	6	16.9451	0	40.0159	0.354086	0.320896				21	30				1	18	1	15	1	143	0.0555556	0.0666667	0.00699301	VP
		1700012P22Rik	ENSMUST00000030323		591		24	0	9.98308	6	4	25.1902	2.11921	48.2612	0.158792					52
		1700016D06Rik	ENSMUST00000033906		501		14	0	10.978	6	12	19.166	0	42.237	0.626107	0.284314				6	34
		1700016H13Rik	ENSMUST00000119824		354		12	0	50.565	6	2	12.0471	0	35.1179	0.166015	0.298701				51	32				1	18	1	16	1	166	0.0555556	0.0625	0.0060241	VP
		1700020L24Rik	ENSMUST00000037378		570		94	94	84.5614	12	6	15.5901	0	38.661	0.384859	0.206422				18	46
		1700021F05Rik	ENSMUST00000147196		723		48	0	13.0014	23	10	33.1434	10.0724	56.2145	0.301719	0.154135				27	56
		1700029H14Rik	ENSMUST00000134023		714		40	0	10.6443	9	17	32.3933	9.32215	55.4644	0.5248	0.42802				9	21				2	17	1	14	1	169	0.117647	0.0714286	0.00591716	VP
		1700029P11Rik	ENSMUST00000074608		453		60	0	96.0265	8	15	23.0613	0	46.1319	0.650439	0.393443				5	23
		1700034E13Rik	ENSMUST00000118724		327		16	0	52.2936	2	2	12.4331	0	35.5039	0.160861					52					1	20	2	24	3	171	0.05	0.0833333	0.0175439	VP
		1700042G07Rik	ENSMUST00000106492		273		22	0	5.49451	7	2	15.1824	0	38.2534	0.131732	0.289855				59	33
		1700066B19Rik	ENSMUST00000097617		384		32	0	26.0417	10	4	17.5695	0	40.6403	0.227668					38
		1700080E11Rik	ENSMUST00000035180		621		44	0	30.9179	15	7	29.0444	5.97372	52.1151	0.24101	0.112069				36	68
		1700092M07Rik	ENSMUST00000163172		261		26	2	58.6207	3	4	12.6907	0	35.7615	0.315191	0.356902				25	26
		1810009A15Rik	ENSMUST00000096251		372		39	27	26.3441	6	6	14.7975	0	37.8684	0.405473					17
		1810010D01Rik	ENSMUST00000208788		156		4	0	3.20513	1	1	6.44863	0	29.5198	0.155072					53
		1810046K07Rik	ENSMUST00000039959		708		36	0	17.3729	10	16	31.4353	8.36439	54.5063	0.508982	0.300926				10	32
		2010005H15Rik	ENSMUST00000187183		294		6	0	100	2	5	7.67734	0	30.7483	0.651267					5
		2200002D01Rik	ENSMUST00000032808		345		22	0	84.9275	5	11	13.2707	0	36.3414	0.828894	0.477435				2	18
		2210017I01Rik	ENSMUST00000195278		288		8	0	0	5	10	12.3567	0	35.4278	0.809281	0.696429				3	9
		2300003K06Rik	ENSMUST00000105054		789		20	0	23.5741	14	43	34.7849	11.7141	57.8558	1.23617					1
		2310034C09Rik	ENSMUST00000089111		645		18	0	44.4961	21	18	25.7155	2.64498	48.7861	0.699966	0.0101415				4	100
		2310034G01Rik	ENSMUST00000189008		630		146	140	97.4603	14	13	19.0145	0	42.0856	0.68369					4
		2510002D24Rik	ENSMUST00000055413		318		54	46	59.1195	4	7	11.7291	0	34.7999	0.596806					7					2	21	3	17	3	145	0.0952381	0.176471	0.0206897	VP
		2610008E11Rik	ENSMUST00000039271		2010		54	2	8.0597	46	21	80.4193	57.3444	103.494	0.261131	0.107023				33	69
		2700081O15Rik	ENSMUST00000159348		2037		306	182	83.9961	23	3	93.1991	70.1217	116.277	0.0321891	0.0755814				89	80
		3110001I22Rik	ENSMUST00000035426		939		28	0	15.3355	13	22	38.4088	15.3377	61.4799	0.572786	0.328205				7	29
		3830406C13Rik	ENSMUST00000163392		384		10	0	46.0938	4	11	12.9556	0	36.0264	0.849054					2					5	17	3	14	5	169	0.294118	0.214286	0.0295858	VP
		4930433I11Rik	ENSMUST00000171664		1899		24	0	48.4466	19	58	65.5119	42.44	88.5838	0.885336	0.905245				2	5
		4930435E12Rik	ENSMUST00000122078		1146		36	0	17.8883	23	29	46.2806	23.2093	69.3519	0.626612	0.624434				6	11
		4930444P10Rik	ENSMUST00000145070		465		16	0	5.5914	3	4	18.5565	0	41.6275	0.215558	0.401316				40	22
		4930503L19Rik	ENSMUST00000067556		1581		62	0	19.3548	11	12	63.2128	40.1406	86.285	0.189835	0.363208				45	26
		4930550C14Rik	ENSMUST00000005262		948		28	0	16.3502	11	11	37.8791	14.8081	60.9502	0.290397	0.719512				29	8
		4930558C23Rik	ENSMUST00000196239		180		8	0	0	1	1	7.10017	0	30.1714	0.140842					57
		4931408C20Rik	ENSMUST00000097801		4146		38	0	0.820068	49	150	159.951	136.855	183.047	0.937788	0.757709				2	7
		4931409K22Rik	ENSMUST00000088302		2478		148	0	19.9354	33	14	117.936	94.8562	141.015	0.118709	0.386364				62	24
		4931417E11Rik	ENSMUST00000070163		918		44	0	7.7342	31	15	39.2078	16.1363	62.2792	0.382577	0.115385				19	67
		4931428L18Rik	ENSMUST00000233331		726		26	0	51.9284	5	23	27.6419	4.57141	50.7124	0.83207					2
		4933412E24Rik	ENSMUST00000096421		1542		54	0	4.47471	17	30	65.749	42.6753	88.8227	0.456281	0.849462				13	6
		4933415F23Rik	ENSMUST00000073179		462		48	0	36.7965	15	7	24.0964	1.02571	47.1671	0.2905	0.162442				29	55
		4933416C03Rik	ENSMUST00000099261		1137		68	0	16.8865	23	24	50.8352	27.7635	73.9068	0.472114	0.154989				12	56
		4933424G06Rik	ENSMUST00000208994		804		48	0	17.5373	19	15	33.8614	10.7905	56.9323	0.442982					14
		5830411N06Rik	ENSMUST00000164583		3339		122	0	6.7086	62	80	152.038	128.947	175.129	0.526184	0.411765				9	22				2	21	2	17	2	161	0.0952381	0.117647	0.0124224	VP
		6430628N08Rik	ENSMUST00000132221		534		100	86	100	12	6	17.3127	0	40.3837	0.346566	0.611111				22	11
		7420426K07Rik	ENSMUST00000098460		561		30	0	3.0303	8	20	26.5295	3.45837	49.6007	0.753877	1.27326				3	3
		8030462N17Rik	ENSMUST00000074653		1200		62	0	1.25	14	2	55.4162	32.3433	78.4891	0.0360905	0.09375				88	74
		9030025P20Rik	ENSMUST00000061688		1317		53	0	37.2058	3	8	51.7237	28.6528	74.7947	0.154668					53
		9130401M01Rik	ENSMUST00000100655		1119		96	28	14.4772	28	27	50.9101	27.8384	73.9819	0.530346	0.330059				9	29
		9130409I23Rik	ENSMUST00000036819		963		40	0	12.2534	15	18	40.8592	17.7879	63.9305	0.440537	0.269373				14	36
		9230104L09Rik	ENSMUST00000028937		402		8	0	19.6517	6	7	13.6675	0	36.7384	0.512165	1.09589				10	4
		9430007A20Rik	ENSMUST00000030328		1224		36	0	0	15	20	52.5484	29.4756	75.6211	0.380602	0.664179				19	10
		A430078G23Rik	ENSMUST00000098966		1455		58	0	10.2405	11	10	65.6172	42.5441	88.6904	0.152399					54					1	15	2	9	2	129	0.0666667	0.222222	0.0155039	VP
		A630001G21Rik	ENSMUST00000159122		690		24	0	47.3913	11	28	24.6663	1.59575	47.7368	1.13515	Inf				1	1
		AC125199.3	ENSMUST00000232664		495		4	0	2.82828	11	27	18.7502	0	41.8212	1.43999					1
		AC133488.1	ENSMUST00000231335		1098		120	4	23.0419	21	2	59.6073	36.5353	82.6794	0.0335529					89
		AC153137.1	ENSMUST00000178317		726		32	0	22.4518	2	25	31.072	8.00116	54.1428	0.804584					3
		AI854703	ENSMUST00000095938		612		124	0	93.4641	7	0	42.7934	19.7227	65.864	0	Inf				95	1
		AK157302	ENSMUST00000104942		390		32	0	80.5128	9	7	16.2035	0	39.2741	0.432007					15
		AW551984	ENSMUST00000042485		2415		57	0	7.70186	41	21	99.0044	75.9265	122.082	0.212112	0.428016				41	21
		AY761184	ENSMUST00000071886		351		8	0	68.3761	3	14	11.8738	0	34.9446	1.17906					1
		AY761185	ENSMUST00000110758		285		10	0	3.15789	4	13	11.8639	0	34.935	1.09576	2.608				1	2
		Aadacl4	ENSMUST00000094510		1224		28	0	0	14	10	50.0999	27.0273	73.1724	0.199601	0.854962				43	6
		Aarsd1	ENSMUST00000070395		1239		96	34	30.3471	34	16	54.3256	31.2544	77.3969	0.29452	0.133739				28	62
		Aatf	ENSMUST00000018841		1581		70	18	22.6439	22	28	63.9773	40.9052	87.0493	0.437655	0.211538				14	45
		Abcb11	ENSMUST00000102709		3966		173	0	5.79929	90	34	175.874	152.775	198.973	0.19332	0.154122				45	56				1	12	1	5	1	64	0.0833333	0.2	0.015625	SV
		Abcb1a	ENSMUST00000047753		3831		188	0	19.5249	52	29	168.099	145.009	191.19	0.172517	0.287958				49	33
		Abcb1b	ENSMUST00000009058		3831		174	0	21.8481	87	41	162.986	139.898	186.075	0.251555	0.00183486				34	100
		Abcc2	ENSMUST00000026208		4632		248	0	12.8022	95	59	203.751	180.646	226.856	0.289569	0.403922				29	22				5	20	4	17	9	231	0.25	0.235294	0.038961	VP
		Abcc4	ENSMUST00000036554		3978		347	14	8.3459	127	34	196.152	173.047	219.258	0.173335	0.0753247				49	80
		Abcf2	ENSMUST00000030795		1887		91	0	0.529942	23	5	86.8295	63.7523	109.907	0.0575841	0				81	100
		Abcg4	ENSMUST00000161354		1941		106	0	14.168	31	2	89.2454	66.1698	112.321	0.0224101	0.037037				92	94
		Abcg8	ENSMUST00000045714		2022		138	0	29.6241	47	14	93.1199	70.0454	116.194	0.150344	0.0708861				54	82				9	21	10	21	39	269	0.428571	0.47619	0.144981	VP
		Abhd18	ENSMUST00000108077		1395		46	0	33.6918	9	17	55.0868	32.0156	78.1579	0.308604	0.446215				26	19
		Abhd5	ENSMUST00000156520		1056		52	12	7.00758	11	1	46.1449	23.0731	69.2167	0.0216709					92					0	0	1	1	1	1		1	1	VP
		Abo	ENSMUST00000102900		999		39	0	4.4044	14	12	44.0885	21.0166	67.1603	0.27218	0.348				31	27
		Acaa1a	ENSMUST00000039784		1275		120	56	38.1961	22	6	55.9192	32.848	78.9904	0.107298	0.516729				66	15				2	17	2	13	3	162	0.117647	0.153846	0.0185185	VP
		Acaa1b	ENSMUST00000010795		1275		116	48	46.2745	22	8	55.1052	32.0342	78.1763	0.145177	0.32614				56	29
		Acaca	ENSMUST00000103201		7038		322	0	10.6991	112	6	322.918	299.75	346.086	0.0185806					93
		Acad10	ENSMUST00000031412		3210		163	0	12.0872	37	46	148.426	125.338	171.514	0.309918					26
		Acad12	ENSMUST00000041252		1668		84	0	50.9592	31	50	71.9507	48.8786	95.0228	0.69492	0.38481				4	24				2	15	2	6	2	102	0.133333	0.333333	0.0196078	VP
		Acat2	ENSMUST00000007005		1194		64	14	5.61139	16	12	52.9599	29.8875	76.0322	0.226587	0.134387				38	61				3	15	2	5	3	78	0.2	0.4	0.0384615	L
		Acat3	ENSMUST00000160378		1194		52	0	22.1943	3	1	51.5122	28.4408	74.5836	0.0194129	0.214612				93	45
		Acbd6	ENSMUST00000035560		849		62	26	34.1578	22	12	34.1915	11.1209	57.2622	0.350964	0.0566667				22	87
		Acd	ENSMUST00000042608		1251		80	46	18.0655	19	16	51.6016	28.53	74.6731	0.310068	0.341232				26	28
		Acot1	ENSMUST00000168120		1260		164	36	39.2063	34	18	68.1114	45.0394	91.1834	0.264273	0.270021				32	36				1	16	1	14	1	94	0.0625	0.0714286	0.0106383	VP
		Acot10	ENSMUST00000052910		1320		30	0	6.74242	24	51	52.8082	29.736	75.8805	0.965758	0.320557				2	30
		Acot2	ENSMUST00000021649		1362		194	138	44.1263	26	25	54.7917	31.7207	77.8627	0.456273					13					1	13	1	10	2	111	0.0769231	0.1	0.018018	VP
		Acot5	ENSMUST00000046422		1266		158	68	43.049	30	20	58.2585	35.1873	81.3297	0.343297	0.137116				22	61				1	17	1	12	1	161	0.0588235	0.0833333	0.00621118	VP
		Acp6	ENSMUST00000090759		1257		76	32	16.1496	21	16	52.3785	29.3068	75.4502	0.305469	0.371069				27	25
		Actb	ENSMUST00000100497		1128		92	38	14.539	14	1	51.184	28.1122	74.2557	0.0195374					93
		Actn3	ENSMUST00000006626		2703		226	20	14.6134	59	19	140.358	117.272	163.443	0.135368	0.0229358				58	98
		Actr3b	ENSMUST00000088244		1257		84	10	6.92124	20	2	59.2096	36.1368	82.2824	0.0337783					89
		Acy1	ENSMUST00000024031		1227		74	0	34.8003	24	13	56.2877	33.2164	79.359	0.230956	0.328671				38	29				4	15	4	18	12	216	0.266667	0.222222	0.0555556	VP
		Adam20	ENSMUST00000056331		2283		52	0	24.3539	24	46	89.5964	66.5223	112.671	0.513413					10
		Adam25	ENSMUST00000096663		2283		56	0	18.4406	23	33	92.7298	69.6546	115.805	0.355873					21
		Adam29	ENSMUST00000053441		2292		32	0	13.438	28	39	86.8013	63.7263	109.876	0.449302	0.366667				13	25
		Adam39	ENSMUST00000066814		2271		46	0	22.369	20	67	88.9559	65.8817	112.03	0.753182					3
		Adamts19	ENSMUST00000052907		3633		230	58	23.8646	85	28	162.517	139.43	185.605	0.172289	0.116883				49	66				2	16	2	12	2	166	0.125	0.166667	0.0120482	VP
		Adar	ENSMUST00000107405		3537		166	0	23.2118	30	19	159.671	136.584	182.758	0.118995	0.0909091				62	75				4	13	3	7	4	60	0.307692	0.428571	0.0666667	L
		Adck2	ENSMUST00000140364		1854		76	2	20.1187	32	27	79.3148	56.2412	102.388	0.340416	0.103896				23	70				2	17	3	20	4	195	0.117647	0.15	0.0205128	VP
		Adcyap1r1	ENSMUST00000070736		1491		63	0	1.7438	26	2	67.1243	44.0502	90.1985	0.0297955	0.0604027				90	85				1	1	1	1	1	1	1	1	1	SV
		Adh1	ENSMUST00000004232		1128		78	0	20.8333	32	8	52.9669	29.8953	76.0385	0.151038	0.0875576				54	76
		Adhfe1	ENSMUST00000144177		1398		51	0	4.36338	39	10	61.878	38.8047	84.9513	0.161608	0.0320513				52	96
		Adora2a	ENSMUST00000105420		1233		102	0	31.468	25	6	61.9507	38.8789	85.0224	0.0968513					69					1	13	2	7	2	87	0.0769231	0.285714	0.0229885	VP
		Adra2b	ENSMUST00000071902		1362		106	24	40.3084	22	12	63.1699	40.0984	86.2414	0.189964	0.369369				45	25
		Adrb3	ENSMUST00000081438		1203		194	164	58.8529	20	12	44.1034	21.0325	67.1743	0.272088	0.817673				31	7				0	15	0	14	0	139	0	0	0	VN
		Adrm1	ENSMUST00000061437		1224		82	18	27.451	13	6	54.7212	31.6498	77.7926	0.109647					65
		Adsl	ENSMUST00000023043		1455		132	28	18.488	32	8	72.6006	49.5273	95.6739	0.110192	0.0965517				65	73				1	1	2	3	2	3	1	0.666667	0.666667	L
		Agbl1	ENSMUST00000156166		3369		123	0	4.33363	71	71	146.745	123.654	169.835	0.483834	0.320346				11	30
		Aggf1	ENSMUST00000022189		2136		199	52	19.1948	40	37	99.0121	75.9358	122.088	0.373692	0.154394				19	56
		Agtr1a	ENSMUST00000066412		1080		72	0	27.5926	16	4	47.9539	24.8828	71.025	0.0834134					73					1	12	1	11	1	97	0.0833333	0.0909091	0.0103093	VP
		Agtr1b	ENSMUST00000068316		1080		56	0	14.4444	27	10	46.0107	22.9393	69.0822	0.217341	0.134185				40	61
		Ahcy	ENSMUST00000054607		1299		78	2	8.08314	16	4	62.694	39.6209	85.7671	0.0638019					79					1	1	3	3	5	5	1	1	1	L
		Ahr	ENSMUST00000116436		2418		130	13	16.9975	43	60	106.838	83.7602	129.916	0.561599	0.224299				8	43
		Aifm2	ENSMUST00000080099		1143		80	0	8.57393	12	6	55.2165	32.1441	78.2889	0.108663	0.056338				65	87
		Akap1	ENSMUST00000018572		2574		140	0	11.8881	45	49	120.142	97.0608	143.223	0.40785	0.689189				17	9
		Akap2	ENSMUST00000043456		2682		148	0	5.36913	70	32	125.014	101.93	148.098	0.255971					34
		Aknad1	ENSMUST00000133931		2028		60	0	18.3925	45	69	79.9057	56.832	102.979	0.863518	0.432749				2	20
		Akp3	ENSMUST00000044878		1680		142	0	42.0833	39	12	82.3885	59.3155	105.461	0.145651	0.0568182				56	87
		Akr1b10	ENSMUST00000038383		951		37	0	25.3417	19	21	37.8904	14.8196	60.9612	0.55423	0.700344				8	9
		Akr1b7	ENSMUST00000007449		951		28	0	0.84122	22	3	38.7481	15.6765	61.8198	0.0774231	0.130814				75	62
		Akr1b8	ENSMUST00000038406		951		44	0	9.88433	25	20	40.2268	17.1554	63.2981	0.497181	0.705368				11	9				3	17	4	22	7	198	0.176471	0.181818	0.0353535	VP
		Aldh1a1	ENSMUST00000087638		1506		47	0	8.63214	40	5	63.5511	40.4781	86.6242	0.0786768					74
		Aldh1a7	ENSMUST00000025656		1506		42	0	21.3147	40	32	60.5056	37.4337	83.5775	0.528877					9
		Aldh3b2	ENSMUST00000143380		1440		80	0	17.9167	18	17	68.1753	45.1025	91.2482	0.249357					35
		Aldh3b3	ENSMUST00000179433		1440		78	0	15.6944	23	14	66.3704	43.2976	89.4433	0.210937					41
		Aldoart1	ENSMUST00000078617		1260		46	0	0.31746	33	30	57.3034	34.2303	80.3766	0.523529					9
		Aldoart2	ENSMUST00000080123		1095		68	0	22.1005	21	12	51.8887	28.8172	74.9602	0.231264	0.271795				38	35
		Alg1	ENSMUST00000100196		1449		108	38	23.8785	16	15	64.7486	41.6764	87.8207	0.231665	0.639723				38	10				1	1	1	1	1	1	1	1	1	L
		Alg10b	ENSMUST00000100309		1425		70	30	13.7544	37	22	54.3822	31.3103	77.454	0.404544	0.231317				17	42				9	11	2	2	19	30	0.818182	1	0.633333	L
		Alg9	ENSMUST00000034561		1836		127	38	16.8845	41	7	79.7039	56.63	102.778	0.087825					71					1	10	1	4	1	30	0.1	0.25	0.0333333	L
		Alms1	ENSMUST00000072018		9756		238	52	28.4338	86	128	366.515	343.344	389.686	0.349235	0.517241				22	15				3	18	2	16	2	215	0.166667	0.125	0.00930233	VP
		Alox12b	ENSMUST00000036424		2106		146	0	32.716	44	2	100.883	77.8077	123.958	0.0198249					93
		Alox5ap	ENSMUST00000071130		486		44	0	5.96708	14	0	23.4453	0.374231	46.5164	0					95
		Alpi	ENSMUST00000113270		1665		114	6	17.6577	31	16	78.745	55.6711	101.819	0.203187	0.120582				43	65
		Alppl2	ENSMUST00000027455		1590		132	0	21.0692	33	21	81.9965	58.9224	105.071	0.256108	0.511226				34	16
		Alyref	ENSMUST00000026125		768		116	94	49.349	12	2	30.5522	7.48169	53.6227	0.0654618					79
		Alyref2	ENSMUST00000081527		657		92	92	45.5099	12	11	21.2349	0	44.3055	0.518015	0.362069				10	26
		Amd1	ENSMUST00000099945		1005		42	8	35.3234	5	1	39.3318	16.2612	62.4025	0.0254247					91
		Amdhd2	ENSMUST00000040735		1230		92	34	28.2114	19	8	56.0877	33.0162	79.1591	0.142634	0.155844				56	56
		Anapc10	ENSMUST00000210812		558		14	0	48.5663	5	1	20.278	0	43.3486	0.0493145					84
		Anapc15-ps	ENSMUST00000099328		426		16	0	27.4648	3	14	16.4378	0	39.5086	0.851698					2
		Anapc16	ENSMUST00000020307		390		42	6	17.6923	6	1	18.7537	0	41.8246	0.0533228					82
		Ang	ENSMUST00000069011		438		24	0	0	16	19	19.788	0	42.8591	0.960176	0.0728929				2	81
		Ang2	ENSMUST00000228835		438		14	0	17.1233	12	22	17.2636	0	40.3345	1.27436					1
		Ang4	ENSMUST00000073860		435		24	0	0	3	1	19.0981	0	42.1692	0.0523612					83
		Ang5	ENSMUST00000066719		438		6	0	79.6804	10	9	12.4991	0	35.57	0.720049					4
		Ang6	ENSMUST00000096869		444		2	0	100	3	21	10.8872	0	33.9582	1.92887					1					0	19	0	16	0	124	0	0	0	VN
		Angptl8	ENSMUST00000058777		597		40	0	21.4405	7	5	29.6454	6.57453	52.7163	0.16866	0.172185				50	53
		Ankhd1	ENSMUST00000155329		7647		251	78	21.3679	65	22	302.793	279.652	325.934	0.0726569	0.0681818				76	83				2	14	2	5	3	92	0.142857	0.4	0.0326087	VP
		Ankrd23	ENSMUST00000054665		921		68	0	8.2519	17	13	47.8711	24.7991	70.943	0.271563					31
		Ankrd26	ENSMUST00000112830		5046		247	22	20.0555	113	115	211.57	188.466	234.673	0.543556	0.427948				8	21
		Ankrd34a	ENSMUST00000058943		1488		198	170	83.2661	20	1	51.8622	28.7889	74.9355	0.0192819					93
		Ankrd36	ENSMUST00000109856		4248		232	14	12.3823	95	154	187.677	164.578	210.777	0.820557	0.623656				3	11				1	1	1	1	1	3	1	1	0.333333	SV
		Ankrd45	ENSMUST00000052245		849		45	2	26.2662	1	3	37.7531	14.6823	60.824	0.0794636	0.470588				74	18				2	15	2	12	2	123	0.133333	0.166667	0.0162602	VP
		Anp32a	ENSMUST00000085519		744		50	6	28.3602	11	1	30.2003	7.12964	53.271	0.0331122	0.236111				89	41
		Anp32e	ENSMUST00000165307		783		54	2	30.7791	18	3	32.9999	9.92918	56.0705	0.0909095	0.0778894				71	79
		Antxrl	ENSMUST00000058725		1926		86	0	1.55763	20	27	87.3731	64.296	110.45	0.30902	1.14465				26	4				1	17	1	17	1	124	0.0588235	0.0588235	0.00806452	VP
		Anxa8	ENSMUST00000022519		984		46	0	0	23	9	43.1597	20.0877	66.2317	0.208528					42					1	16	1	8	1	105	0.0625	0.125	0.00952381	VP
		Aoah	ENSMUST00000021757		1725		65	0	12.1739	32	35	72.483	49.4094	95.5566	0.482872	1.25714				11	3				2	21	2	16	2	158	0.0952381	0.125	0.0126582	VP
		Aoc1	ENSMUST00000162948		2271		120	0	2.68604	47	27	110.032	86.9502	133.113	0.245384	0.171662				35	53				5	18	4	17	13	162	0.277778	0.235294	0.0802469	VP
		Ap2b1	ENSMUST00000018875		2856		118	0	5.70728	48	4	123.948	100.864	147.031	0.0322716					89					3	13	2	3	2	33	0.230769	0.666667	0.0606061	L
		Ap3d1	ENSMUST00000020420		3600		227	14	5.19444	41	10	170.087	146.989	193.184	0.0587936	0.131034				81	62
		Ap4b1	ENSMUST00000047285		2217		108	8	13.0807	37	29	98.923	75.8459	122	0.293157					28
		Ap5s1	ENSMUST00000089506		747		44	0	25.0335	7	12	34.4204	11.3495	57.4912	0.348631	2.26316				22	2
		Apc	ENSMUST00000079362		8529		322	0	8.67628	157	58	369.915	346.711	393.118	0.156793	0.137255				53	60
		Aph1b	ENSMUST00000034934		774		52	26	37.9845	17	5	28.4199	5.34934	51.4904	0.175933	0.34058				48	28
		Aph1c	ENSMUST00000169282		777		56	26	47.619	11	9	28.1832	5.1127	51.2537	0.319339	0.347222				25	27				3	15	2	10	2	159	0.2	0.2	0.0125786	VP
		Aplp2	ENSMUST00000072634		2256		148	24	10.5496	31	6	106.361	83.2825	129.44	0.0564115	0.176166				81	52				2	18	2	17	2	154	0.111111	0.117647	0.012987	VP
		Apoc2	ENSMUST00000142352		294		14	0	50.3401	7	2	10.6225	0	33.6933	0.18828					46
		Apoc4	ENSMUST00000003071		375		10	0	25.0667	3	9	14.9599	0	38.0307	0.60161	Inf				6	1				4	18	4	17	11	166	0.222222	0.235294	0.0662651	VP
		Apol10a	ENSMUST00000060551		957		30	0	100	3	17	31.168	8.09585	54.2401	0.545432					8
		Apol10b	ENSMUST00000089465		1005		34	0	100	11	27	32.7393	9.66699	55.8117	0.824696	0.230769				2	42				1	13	1	12	2	109	0.0769231	0.0833333	0.0183486	VP
		Apol11a	ENSMUST00000172191		1005		34	0	100	12	51	33.2963	10.224	56.3686	1.5317					1
		Apol11b	ENSMUST00000180949		1014		36	0	95.858	14	38	34.3147	11.2427	57.3868	1.1074					1
		Apol7a	ENSMUST00000176074		1257		26	0	9.46698	20	37	48.9568	25.885	72.0286	0.755769					3					2	17	2	12	2	160	0.117647	0.166667	0.0125	VP
		Apol7b	ENSMUST00000089469		1110		24	0	73.2432	15	28	36.593	13.5218	59.6643	0.765173					3
		Apol7c	ENSMUST00000062562		1110		18	0	86.036	6	9	34.1293	11.0573	57.2013	0.263703					32
		Apol7e	ENSMUST00000096358		1110		26	0	100	7	7	34.2455	11.1725	57.3185	0.204406					43
		Apol8	ENSMUST00000070911		1020		58	0	4.80392	24	27	47.7414	24.6693	70.8134	0.565547					8
		Apol9a	ENSMUST00000081776		933		40	0	26.4737	14	15	39.2009	16.1301	62.2718	0.382644					19
		Apol9b	ENSMUST00000109775		933		40	0	35.3698	17	37	38.3236	15.2529	61.3942	0.965464					2					0	17	0	14	0	169	0	0	0	VN
		Aqp1	ENSMUST00000004774		810		61	0	25.679	18	7	38.5481	15.4772	61.6191	0.181591					47					5	19	8	28	22	356	0.263158	0.285714	0.0617978	VP
		Aqp12	ENSMUST00000059676		873		40	0	24.5132	20	11	38.1365	15.0656	61.2073	0.288438	0.275132				29	35				1	21	1	18	1	166	0.047619	0.0555556	0.0060241	VP
		Aqp6	ENSMUST00000023754		882		64	0	21.6553	18	12	42.3944	19.3233	65.4656	0.283056	0.232877				30	41				3	19	3	20	3	198	0.157895	0.15	0.0151515	VP
		Aqp7	ENSMUST00000030136		912		44	0	3.28947	26	11	40.9735	17.9018	64.0452	0.268466	0.195833				32	48
		Arf2	ENSMUST00000063347		546		22	0	4.21245	6	0	23.4336	0.362487	46.5047	0					95					7	18	4	20	10	198	0.388889	0.2	0.0505051	VP
		Arf3	ENSMUST00000053183		546		36	0	5.67766	12	0	26.3866	3.31554	49.4578	0					95					1	18	1	17	1	164	0.0555556	0.0588235	0.00609756	VP
		Arfip2	ENSMUST00000131446		1026		58	0	33.3333	1	0	45.503	22.4322	68.5739	0					95					1	8	1	6	1	33	0.125	0.166667	0.030303	VP
		Arfrp1	ENSMUST00000127988		606		34	4	5.28053	6	1	27.2762	4.20511	50.3474	0.0366619					88
		Arhgap11a	ENSMUST00000102545		2964		118	12	10.0202	19	22	123.711	100.629	146.793	0.177834	0.588889				48	12				1	13	1	11	1	112	0.0769231	0.0909091	0.00892857	VP
		Arhgap19	ENSMUST00000026150		1485		62	14	9.56229	22	10	61.5751	38.5023	84.6478	0.162403	0.24812				52	39				2	21	1	19	1	171	0.0952381	0.0526316	0.00584795	VP
		Arhgap23	ENSMUST00000107601		3834		506	50	60.4591	30	9	220.787	197.684	243.891	0.0407632	0.135135				87	61				3	16	3	16	5	141	0.1875	0.1875	0.035461	VP
		Arhgap8	ENSMUST00000172307		1278		94	6	17.2926	45	14	63.4398	40.3673	86.5124	0.220682	0.0165414				39	100				3	10	3	9	3	73	0.3	0.333333	0.0410959	VP
		Arhgef18	ENSMUST00000004684		3066		250	2	29.1259	45	15	158.27	135.183	181.356	0.0947749	0.509901				69	16				1	1	1	4	1	4	1	0.25	0.25	L
		Arid1b	ENSMUST00000115797		6735		652	268	37.0304	107	21	312.235	289.094	335.376	0.0672571	0.0212766				78	99				3	12	3	5	5	36	0.25	0.6	0.138889	SV
		Arid3b	ENSMUST00000171444		1707		84	0	8.96309	28	8	79.257	56.1821	102.332	0.100937	0.0927835				67	74
		Arl2	ENSMUST00000025893		555		40	4	25.7658	9	0	25.8648	2.79405	48.9356	0					95
		Armc9	ENSMUST00000113309		2457		138	0	15.7916	34	24	112.705	89.6262	135.784	0.212945	0.467626				41	18
		Arpc1a	ENSMUST00000031625		1113		63	0	4.49236	20	3	53.5975	30.5249	76.67	0.0559728	0.0303797				82	96				1	1	1	1	1	1	1	1	1	L
		Arpin	ENSMUST00000048731		681		46	0	15.2717	18	11	34.1648	11.0937	57.2359	0.321969	0.100478				25	71				2	17	1	14	3	169	0.117647	0.0714286	0.0177515	VP
		Asb3	ENSMUST00000020551		1578		28	0	15.2725	17	15	60.3786	37.3065	83.4508	0.248432	0.187773				35	49
		Ascl5	ENSMUST00000180436		567		110	38	84.6561	25	13	28.8439	5.77339	51.9145	0.450701	0.128702				13	63
		Asnsd1	ENSMUST00000027264		1884		50	0	0	3	4	78.4406	55.3647	101.517	0.050994					83
		Atf7	ENSMUST00000184616		1452		68	0	12.1212	18	4	66.5455	43.4724	89.6186	0.0601093					80					5	16	4	13	6	132	0.3125	0.307692	0.0454545	VP
		Atg4a-ps	ENSMUST00000117271		1191		22	0	100	1	2	35.8252	12.7517	58.8987	0.0558266					82
		Atg9a	ENSMUST00000189702		2520		173	0	15.8333	25	5	128.009	104.926	151.091	0.0390599	0.0993789				87	72
		Atg9b	ENSMUST00000059401		2769		244	128	54.1712	54	25	116.757	93.6789	139.835	0.21412	0.139738				41	60				3	21	2	15	2	143	0.142857	0.133333	0.013986	VP
		Atn1	ENSMUST00000088357		3528		288	112	71.0317	53	23	153.002	129.912	176.092	0.150325					54					7	20	6	17	10	232	0.35	0.352941	0.0431034	VP
		Atp1a3	ENSMUST00000080882		3042		246	0	24.1289	88	1	150.278	127.193	173.364	0.00665433	0.0797546				95	79				1	1	1	4	1	4	1	0.25	0.25	L
		Atp5l	ENSMUST00000043675		312		24	12	36.859	1	0	12.403	0	35.4739	0					95					1	1	1	3	1	3	1	0.333333	0.333333	L
		Atp5o	ENSMUST00000023677		642		54	10	8.25545	22	4	30.5365	7.46535	53.6076	0.130991	0.0806175				59	78				1	1	2	2	2	2	1	1	1	L
		Atp6v1fnb	ENSMUST00000171317		534		38	0	18.9139	7	5	26.3469	3.27603	49.4178	0.189776	0.284091				46	34
		Atp6v1g2	ENSMUST00000068261		357		30	0	29.1317	8	4	18.757	0	41.8278	0.213254	0.127148				41	64				1	15	1	13	3	143	0.0666667	0.0769231	0.020979	VP
		Atp8b1	ENSMUST00000025482		3756		262	0	16.2407	96	11	177.319	154.225	200.414	0.062035	0.0359477				80	95				10	16	9	16	23	143	0.625	0.5625	0.160839	VP
		Atxn3	ENSMUST00000021606		1068		46	2	15.4494	16	7	45.7388	22.6674	68.8102	0.153043	0.0943396				54	73				1	17	1	13	3	166	0.0588235	0.0769231	0.0180723	VP
		Atxn7	ENSMUST00000022257		2604		186	72	20.9293	33	37	114.926	91.8471	138.004	0.321948	0.709193				25	9
		B020011L13Rik	ENSMUST00000188801		1239		6	0	100	15	33	31.8435	8.76932	54.9177	1.03632					1
		B3gnt6	ENSMUST00000098278		1176		194	110	72.619	20	20	50.5244	27.4531	73.5957	0.395849	0.412088				18	22
		B4galt3	ENSMUST00000111313		1188		108	0	1.59933	28	4	68.9964	45.922	92.0708	0.0579741	0.0341207				81	95
		BC005561	ENSMUST00000096452		4770		102	0	6.68763	27	16	187.415	164.312	210.517	0.0853723	0.461538				72	18
		BC030870	ENSMUST00000098713		216		4	0	41.6667	1	4	6.04634	0	29.1174	0.661557					5
		BC031181	ENSMUST00000040284		219		10	0	0.456621	0	8	9.14526	0	32.2164	0.87477					2
		BC035947	ENSMUST00000170511		2088		106	4	15.9483	43	89	93.8649	70.789	116.941	0.948171					2
		BC049352	ENSMUST00000171799		258		12	0	1.16279	6	4	10.8596	0	33.9308	0.368337					20
		BC049762	ENSMUST00000065950		492		22	0	0	13	3	21.7262	0	44.7973	0.138082					57
		BC053393	ENSMUST00000050937		579		34	0	4.14508	13	10	26.3423	3.27119	49.4135	0.379617	0.190661				19	49				1	1	1	4	1	4	1	0.25	0.25	L
		BC100530	ENSMUST00000096089		294		12	0	100	6	5	8.86071	0	31.9316	0.564289					8
		BC117090	ENSMUST00000114850		291		12	0	92.4399	1	8	8.6803	0	31.7512	0.921627					2
		Babam1	ENSMUST00000002473		1002		60	0	38.8224	16	5	44.416	21.3452	67.4867	0.112572	0.0722222				64	81
		Bahcc1	ENSMUST00000044985		7932		664	64	55.6984	141	71	388.758	365.568	411.948	0.182633	0.123552				47	65
		Bbs1	ENSMUST00000053506		1782		104	12	7.51964	43	9	83.1481	60.0725	106.224	0.108241	0.130682				65	62				2	12	2	2	2	24	0.166667	1	0.0833333	L
		Bckdha	ENSMUST00000071329		1341		127	14	14.4668	24	5	73.2865	50.2127	96.3603	0.0682254	0.119122				78	66				1	12	1	4	3	35	0.0833333	0.25	0.0857143	L
		Bcl11a	ENSMUST00000109514		2508		239	9	41.8262	14	2	125.499	102.421	148.578	0.0159363					94
		Bcl2a1a	ENSMUST00000098485		519		12	0	83.6224	2	2	15.8492	0	38.92	0.126189					60
		Bcl2a1b	ENSMUST00000068569		519		18	0	95.7611	3	3	16.2109	0	39.2818	0.18506					47
		Bcl2a1c	ENSMUST00000066460		387		12	0	100	2	7	11.2011	0	34.272	0.624938					6
		Bcl2a1d	ENSMUST00000098486		519		16	0	16.9557	0	6	20.0973	0	43.1682	0.298547					28
		Bcl2l12	ENSMUST00000003290		768		62	12	28.776	0	0	37.8149	14.7441	60.8858	0	0.183962				95	50				8	21	4	18	9	155	0.380952	0.222222	0.0580645	VP
		Bcl2l13	ENSMUST00000009256		1305		92	0	24.0613	27	24	61.1258	38.0539	84.1978	0.392633	0.350877				18	27				0	15	0	12	0	135	0	0	0	VN
		Bcl7b	ENSMUST00000031692		609		44	20	34.3186	11	5	24.0776	1.00697	47.1482	0.207662	0.0820896				42	78				1	16	1	12	1	114	0.0625	0.0833333	0.00877193	VP
		Bet1l	ENSMUST00000026557		336		30	2	23.5119	4	3	16.3788	0	39.4497	0.183164					47
		Bex6	ENSMUST00000231941		345		4	0	0	12	9	12.9011	0	35.9722	0.697613	0.40625				4	22				1	18	1	18	4	175	0.0555556	0.0555556	0.0228571	VP
		Bglap	ENSMUST00000076048		288		16	0	99.6528	2	1	10.3468	0	33.4177	0.0966481					69
		Bglap2	ENSMUST00000098956		288		18	0	79.8611	3	5	11.3568	0	34.4276	0.440265					14
		Bglap3	ENSMUST00000107542		288		20	0	100	8	6	11.0166	0	34.0874	0.544635					8
		Bhlhe23	ENSMUST00000108878		672		180	148	97.1726	15	3	23.7931	0.722097	46.8642	0.126087					60
		Bhmt	ENSMUST00000099309		1224		76	0	38.9706	27	4	55.5865	32.5154	78.6577	0.0719599					77					7	18	6	19	11	176	0.388889	0.315789	0.0625	VP
		Bin2	ENSMUST00000183211		1518		92	0	39.2622	35	25	66.607	43.5353	89.6787	0.375336	0.232673				19	41				1	14	1	6	1	93	0.0714286	0.166667	0.0107527	VP
		Birc2	ENSMUST00000190341		1839		58	0	7.50408	27	17	77.5719	54.4972	100.647	0.219151	0.823389				40	6
		Bivm	ENSMUST00000114709		1509		40	0	7.68721	38	12	62.1503	39.0773	85.2232	0.19308					45					2	16	2	12	2	166	0.125	0.166667	0.0120482	VP
		Bloc1s1	ENSMUST00000026405		378		24	6	2.6455	4	1	15.9909	0	39.0619	0.0625358					80
		Bloc1s5	ENSMUST00000035899		558		58	22	22.043	7	11	26.4829	3.4121	49.5538	0.415362	0.364078				16	26
		Bmi1	ENSMUST00000028071		975		24	0	17.4359	7	6	38.1851	15.1141	61.2561	0.157129	0.225275				53	43				5	11	2	7	4	36	0.454545	0.285714	0.111111	SV
		Bod1	ENSMUST00000058060		522		54	44	40.613	13	1	18.9495	0	42.0201	0.0527719	0.0423862				83	92				1	1	1	1	1	1	1	1	1	L
		Bola2	ENSMUST00000130498		261		38	36	68.1992	4	3	7.01918	0	30.0902	0.4274					15					4	16	3	12	4	150	0.25	0.25	0.0266667	VP
		Bop1	ENSMUST00000023217		2199		171	14	14.8249	40	28	114.409	91.3295	137.489	0.244735	0.511278				35	16
		Bora	ENSMUST00000022656		1578		106	2	20.9759	37	36	72.3806	49.3076	95.4536	0.497371	0.310585				11	31
		Borcs7	ENSMUST00000074912		318		32	26	77.3585	3	0	9.22842	0	32.2993	0					95
		Bpifa1	ENSMUST00000028985		837		22	0	11.1111	20	4	31.8615	8.79046	54.9325	0.125543	0.10582				61	70
		Bpifa5	ENSMUST00000028986		813		27	0	2.21402	14	18	33.6294	10.558	56.7008	0.535246	0.431655				9	20
		Braf	ENSMUST00000002487		2415		146	30	26.3768	30	4	106.612	83.5354	129.688	0.0375193	0.0331492				88	95
		Btbd8	ENSMUST00000060553		1332		50	0	34.009	21	32	54.709	31.6379	77.7801	0.584913					7					5	9	1	3	3	54	0.555556	0.333333	0.0555556	VP
		Btg1	ENSMUST00000038377		516		40	40	30.2326	0	2	16.7179	0	39.7887	0.119632					62					4	17	3	18	6	127	0.235294	0.166667	0.0472441	VP
		C130026I21Rik	ENSMUST00000093506		876		38	0	16.4384	0	1	36.6128	13.5418	59.6838	0.0273129					91
		C130060K24Rik	ENSMUST00000170608		1251		84	0	34.6922	40	16	57.3645	34.2932	80.4358	0.278918	0.0456432				30	91
		C1qtnf3	ENSMUST00000110523		960		38	0	2.91667	12	1	43.3463	20.2745	66.4182	0.02307	0.0819672				92	78
		C1qtnf9	ENSMUST00000025940		1002		52	0	8.58283	30	13	46.8792	23.8073	69.951	0.277309	0.0635593				30	84
		C1ra	ENSMUST00000068593		2124		70	0	27.6365	30	21	89.9479	66.8738	113.022	0.233469					37					5	21	1	18	3	156	0.238095	0.0555556	0.0192308	VP
		C1rb	ENSMUST00000184647		2121		62	0	61.6219	27	34	81.7025	58.6284	104.777	0.416144					16
		C1s1	ENSMUST00000160505		2085		82	0	21.247	36	48	87.1066	64.0323	110.181	0.551049					8
		C1s2	ENSMUST00000218020		2085		82	0	32.518	40	30	84.6802	61.6069	107.753	0.354274					21
		C4b	ENSMUST00000069507		5217		272	0	17.4046	91	64	244.513	221.393	267.632	0.261745	0.321192				33	30				1	19	1	23	1	300	0.0526316	0.0434783	0.00333333	VP
		C9orf72	ENSMUST00000108127		1446		49	1	17.3582	17	0	58.6445	35.5726	81.7165	0					95					8	21	7	19	21	158	0.380952	0.368421	0.132911	VP
		CT030732.1	ENSMUST00000226885		246		16	0	75.6098	0	4	9.52909	0	32.6	0.419767					16
		Cab39l	ENSMUST00000022553		1014		40	0	17.357	13	3	39.9505	16.8795	63.0216	0.0750928					75					3	17	2	16	2	204	0.176471	0.125	0.00980392	VP
		Cabyr	ENSMUST00000186263		1362		50	0	2.0558	2	0	58.8041	35.7309	81.8772	0	0.139683				95	60
		Cacna1a	ENSMUST00000121390		7107		942	464	44.9416	82	9	330.703	307.552	353.853	0.0272148	0.0204082				91	99				1	1	1	3	1	3	1	0.333333	0.333333	SV
		Cacnb4	ENSMUST00000078324		1560		124	24	32.4359	24	0	71.1805	48.1082	94.2527	0					95
		Calm4	ENSMUST00000042219		447		20	0	1.11857	5	14	18.7576	0	41.8287	0.746363					3
		Calm5	ENSMUST00000184271		423		6	0	100	3	15	10.9421	0	34.0131	1.37085					1
		Camk1d	ENSMUST00000044009		1158		85	11	12.6079	23	0	52.7662	29.6943	75.8382	0					95					7	20	8	27	11	200	0.35	0.296296	0.055	VP
		Casp1	ENSMUST00000027015		1209		20	0	39.7022	19	7	41.6637	18.5931	64.7343	0.168012	0.0821918				50	78
		Casp8ap2	ENSMUST00000029950		5889		111	0	13.9073	62	71	223.402	200.291	246.512	0.317813	0.391813				25	23
		Catsperg1	ENSMUST00000047846		3297		165	0	30.2093	34	26	138.17	115.089	161.251	0.188174					46
		Catsperg2	ENSMUST00000061193		3438		175	0	16.114	38	21	148.725	125.638	171.811	0.1412					57
		Cbr1	ENSMUST00000039659		834		72	58	18.9448	14	8	31.2527	8.18188	54.3235	0.255978					34
		Cbs	ENSMUST00000067801		1686		126	0	30.0119	38	15	81.1282	58.0549	104.201	0.184893	0.186047				47	50
		Cbwd1	ENSMUST00000025815		1182		22	8	37.5635	16	9	39.1172	16.0467	62.1878	0.230078	0.0394265				38	93
		Cby1	ENSMUST00000023064		384		30	0	0	4	1	19.4928	0	42.5639	0.051301					83
		Ccbe1	ENSMUST00000130300		1227		104	26	31.2143	30	5	56.6791	33.6077	79.7505	0.0882159	0.115				71	67
		Ccdc103	ENSMUST00000021307		714		32	0	6.72269	15	16	32.3218	9.25053	55.393	0.495023	0.255132				11	38
		Ccdc13	ENSMUST00000135986		2130		118	0	14.3192	39	11	100.201	77.124	123.278	0.109779	0.299107				65	32
		Ccdc142	ENSMUST00000101254		2217		208	152	40.7307	27	32	86.9851	63.9117	110.058	0.367879					20
		Ccdc149	ENSMUST00000059428		1575		80	12	13.8413	28	30	67.8223	44.7493	90.8953	0.442332	0.640244				14	10
		Ccdc177	ENSMUST00000073251		2121		518	370	96.0868	44	7	90.7633	67.6825	113.844	0.0771237	0.0181818				75	99
		Ccdc186	ENSMUST00000118592		2754		112	0	16.122	37	39	112.242	89.1634	135.32	0.347464	0.410811				22	22				2	13	2	2	2	32	0.153846	1	0.0625	L
		Ccdc187	ENSMUST00000057224		2877		129	0	4.24053	51	63	138.822	115.734	161.91	0.453817	0.740964				13	8
		Ccdc192	ENSMUST00000079738		816		24	0	34.9265	14	11	29.0941	6.0235	52.1646	0.378084	1.0374				19	4
		Ccdc194	ENSMUST00000207913		705		96	34	63.9716	11	11	36.3475	13.277	59.418	0.302634					27
		Ccdc28a	ENSMUST00000080860		555		39	0	14.955	18	2	25.4144	2.34348	48.4853	0.0786955	0.432857				74	20				4	14	3	9	3	105	0.285714	0.333333	0.0285714	VP
		Ccdc39	ENSMUST00000029222		2814		94	4	32.0896	44	27	106.639	83.5628	129.714	0.253192	0.306977				34	31				1	1	1	1	1	1	1	1	1	SV
		Ccdc74a	ENSMUST00000056962		1095		104	56	40	6	1	47.0578	23.987	70.1286	0.0212505	0.131579				92	62
		Ccdc7a	ENSMUST00000095158		1116		29	0	47.2222	15	28	39.192	16.1214	62.2626	0.714432	0.882924				4	6
		Ccdc7b	ENSMUST00000026912		1146		28	0	50.349	9	22	39.4204	16.3498	62.491	0.558086					8
		Ccdc8	ENSMUST00000094805		2058		76	2	31.1953	31	52	91.2033	68.1292	114.277	0.570155	1.04627				7	4				1	1	1	1	3	3	1	1	1	L
		Ccdc82	ENSMUST00000217444		1557		52	0	17.5979	25	45	62.5383	39.466	85.6105	0.71956	0.566434				4	13
		Ccl3	ENSMUST00000001008		279		14	0	1.07527	3	3	12.1668	0	35.2379	0.246573	0.256983				35	38
		Ccl4	ENSMUST00000019074		279		6	0	0	8	3	10.7737	0	33.8448	0.278456					30
		Ccl5	ENSMUST00000035938		276		20	0	18.1159	4	3	12.6537	0	35.7247	0.237084					37
		Ccl6	ENSMUST00000019071		351		12	0	56.4103	3	8	12.5606	0	35.6314	0.636911	0.260304				6	37
		Ccl9	ENSMUST00000019266		369		8	0	0.542005	8	5	14.711	0	37.7821	0.339881					23					2	21	3	21	5	176	0.0952381	0.142857	0.0284091	VP
		Ccnd2	ENSMUST00000000188		870		78	28	40.8046	21	6	35.78	12.7094	58.8505	0.167692	0.0886427				50	76				10	18	9	19	18	269	0.555556	0.473684	0.0669145	VP
		Ccr1	ENSMUST00000026911		1068		16	0	0.187266	7	14	41.4367	18.3648	64.5086	0.337865	1.15942				23	4
		Ccr1l1	ENSMUST00000071404		1071		34	0	0.0933707	7	10	44.5059	21.4338	67.578	0.224689	1.57143				39	3
		Ccz1	ENSMUST00000031621		1443		80	24	27.3735	38	12	56.3678	33.2964	79.4391	0.212888	0.106599				41	70
		Cd163l1	ENSMUST00000084460		2970		148	0	8.01347	74	48	146.062	122.973	169.151	0.328627	0.270642				24	36
		Cd177	ENSMUST00000063956		2454		128	0	13.9364	43	64	112.713	89.6332	135.792	0.567816	0.815217				8	7
		Cd1d1	ENSMUST00000029717		1011		40	0	26.1128	18	25	43.4581	20.3871	66.5291	0.575267					7
		Cd200r1	ENSMUST00000057488		981		8	0	36.5953	20	53	33.6229	10.5524	56.6935	1.5763	1.07989				1	4
		Cd200r2	ENSMUST00000102805		750		14	0	76.2667	8	24	24.007	0.936191	47.0778	0.999709					1
		Cd200r3	ENSMUST00000114611		837		12	0	47.3118	17	39	28.6863	5.61576	51.7568	1.35954	1.07101				1	4
		Cd200r4	ENSMUST00000176819		813		10	0	62.6076	11	52	26.0801	3.00952	49.1508	1.99385					1					1	15	1	7	1	61	0.0666667	0.142857	0.0163934	VP
		Cd209a	ENSMUST00000012847		717		12	0	1.53417	11	15	27.8783	4.80703	50.9495	0.538054	0.496855				9	17
		Cd209b	ENSMUST00000084086		978		33	0	10.3272	10	13	38.9981	15.9268	62.0694	0.33335	0.333333				23	28
		Cd209c	ENSMUST00000044060		537		14	0	0.18622	9	8	22.1466	0	45.2177	0.361229	Inf				21	1
		Cd209d	ENSMUST00000011445		714		12	0	0.140056	8	8	28.1136	5.04236	51.1849	0.284559	0.434343				29	20
		Cd209e	ENSMUST00000033888		627		10	0	8.45295	4	14	23.9406	0.869659	47.0116	0.584779	1.33333				7	3				1	15	1	6	1	102	0.0666667	0.166667	0.00980392	VP
		Cd300c	ENSMUST00000092466		690		22	0	15.7971	29	56	28.6769	5.60603	51.7478	1.95279					1					4	16	3	8	3	105	0.25	0.375	0.0285714	VP
		Cd300c2	ENSMUST00000092464		687		20	0	21.6885	14	31	27.2005	4.12978	50.2713	1.13968	0.807059				1	7
		Cd300ld	ENSMUST00000045075		666		16	0	14.1141	13	48	25.8261	2.75524	48.897	1.85858	1.38381				1	3
		Cd300ld2	ENSMUST00000106578		918		28	0	100	10	22	29.3652	6.29317	52.4371	0.749187					3					2	16	2	8	4	105	0.125	0.25	0.0380952	VP
		Cd300ld3	ENSMUST00000092459		738		28	0	100	0	1	23.9695	0.898119	47.0408	0.0417197					86
		Cd300ld4	ENSMUST00000100240		738		30	0	97.832	0	4	24.4517	1.38045	47.523	0.163588					51
		Cd300ld5	ENSMUST00000100239		738		28	0	97.561	1	2	24.1733	1.10198	47.2445	0.0827361					73
		Cd300lf	ENSMUST00000106561		1014		34	0	31.9527	24	39	39.8223	16.7516	62.893	0.979351	0.871486				2	6
		Cd48	ENSMUST00000068584		723		26	0	3.73444	17	16	28.8919	5.82072	51.9631	0.553788	0.672269				8	9
		Cd53	ENSMUST00000038845		660		6	0	0.757576	7	3	23.6742	0.603007	46.7453	0.12672					60
		Cd55	ENSMUST00000027650		1173		58	22	36.1466	17	15	45.5469	22.4762	68.6177	0.329331					24					0	16	0	13	0	141	0	0	0	VN
		Cd55b	ENSMUST00000112488		1203		42	0	38.7365	23	36	46.235	23.1643	69.3058	0.778631					3					2	17	3	12	3	161	0.117647	0.25	0.0186335	VP
		Cd59a	ENSMUST00000168176		372		8	0	0	5	8	13.6242	0	36.6953	0.58719	0.330128				7	29
		Cd59b	ENSMUST00000090429		390		14	0	0	10	5	15.2385	0	38.3096	0.328116					24
		Cd8b1	ENSMUST00000065248		642		28	0	18.3801	7	6	26.6487	3.57784	49.7195	0.225152	1.56716				39	3
		Cdc14b	ENSMUST00000039318		1458		97	32	19.7531	11	6	61.782	38.7099	84.8541	0.0971157	0.268966				69	36
		Cdc34	ENSMUST00000020550		708		90	20	37.0056	12	1	35.3522	12.2815	58.4229	0.0282868					91					2	4	2	4	2	9	0.5	0.5	0.222222	SV
		Cdc34b	ENSMUST00000021240		714		74	0	49.7199	14	30	35.2285	12.1579	58.299	0.851584	0.111111				2	68
		Cdc42	ENSMUST00000051477		576		14	0	9.375	1	0	22.5024	0	45.5733	0					95					1	1	3	3	3	3	1	1	1	L
		Cdc5l	ENSMUST00000024727		2409		101	4	7.09838	39	12	106.664	83.5849	129.744	0.112502					64
		Cdc73	ENSMUST00000018337		1596		64	12	55.9524	9	0	62.1348	39.0631	85.2065	0					95
		Cdh23	ENSMUST00000105464		10059		897	2	16.9599	293	81	524.859	501.534	548.184	0.154327	0.0636132				53	84				8	16	7	8	22	106	0.5	0.875	0.207547	SV
		Cdh4	ENSMUST00000000314		2742		232	12	12.2903	80	19	141.541	118.454	164.627	0.134237	0.0434783				58	92				4	17	3	19	6	172	0.235294	0.157895	0.0348837	VP
		Cdh5	ENSMUST00000034339		2355		174	0	15.6263	69	12	114.102	91.0229	137.182	0.105169	0.0787589				66	79
		Cdhr1	ENSMUST00000022337		2580		90	2	2.67442	50	34	113.687	90.6049	136.769	0.299067	0.127341				27	64
		Cdk2ap1	ENSMUST00000031341		345		40	18	17.1014	2	0	15.9218	0	38.9927	0					95
		Cdrt4	ENSMUST00000035854		540		28	0	1.48148	13	9	23.5926	0.521445	46.6637	0.381476	0.451389				19	19				1	15	1	15	1	140	0.0666667	0.0666667	0.00714286	VP
		Ceacam1	ENSMUST00000098669		1566		65	0	63.2184	16	50	58.5179	35.446	81.5898	0.854439					2
		Ceacam10	ENSMUST00000038069		798		49	0	10.401	11	21	36.8148	13.7436	59.8861	0.570422	2.04453				7	2
		Ceacam11	ENSMUST00000094799		912		16	0	6.35965	13	29	34.6193	11.548	57.6906	0.837683	0.725275				2	8				2	16	1	7	1	104	0.125	0.142857	0.00961538	VP
		Ceacam12	ENSMUST00000032520		903		22	0	11.5172	15	24	35.1106	12.0395	58.1818	0.683553	0.319559				5	30				1	16	1	8	1	105	0.0625	0.125	0.00952381	VP
		Ceacam13	ENSMUST00000108488		792		21	0	2.90404	11	20	31.6458	8.57454	54.7171	0.631995	0.962733				6	5
		Ceacam14	ENSMUST00000023953		792		20	0	0	19	17	31.4661	8.39471	54.5375	0.540264					9					1	15	1	6	1	95	0.0666667	0.166667	0.0105263	VP
		Ceacam15	ENSMUST00000108498		705		30	0	7.80142	9	13	29.3673	6.29616	52.4384	0.44267	0.497758				14	16				1	15	1	6	1	102	0.0666667	0.166667	0.00980392	VP
		Ceacam2	ENSMUST00000044547		1563		62	0	20.8573	19	34	64.2816	41.2094	87.3537	0.528923					9
		Ceacam20	ENSMUST00000094753		1734		66	0	19.9539	38	51	74.101	51.0279	97.1741	0.68825	0.512626				4	16
		Ceacam3	ENSMUST00000108491		2121		94	0	0.471476	44	55	95.5589	72.4801	118.638	0.575561	0.5				7	16				2	16	1	7	1	104	0.125	0.142857	0.00961538	VP
		Ceacam5	ENSMUST00000081907		2844		54	0	7.20816	54	81	112.583	89.5022	135.663	0.719471					4					1	15	1	6	1	102	0.0666667	0.166667	0.00980392	VP
		Ceacam9	ENSMUST00000001984		705		52	0	2.69504	19	14	33.2215	10.1501	56.2929	0.421414	0.42069				16	21
		Cela2a	ENSMUST00000102481		816		46	0	0.980392	22	13	38.8751	15.8034	61.9468	0.334404	0.150342				23	57
		Cela3a	ENSMUST00000024200		852		36	0	90.3756	19	26	31.8672	8.79602	54.9384	0.815886					3
		Cela3b	ENSMUST00000102522		810		40	0	11.1111	20	11	37.7321	14.6609	60.8034	0.291529					28
		Celf6	ENSMUST00000034840		1383		168	62	50.6869	14	4	65.1178	42.0462	88.1894	0.0614272	0.121951				80	65				1	19	1	15	1	177	0.0526316	0.0666667	0.00564972	VP
		Cers1	ENSMUST00000165819		1074		180	36	86.0335	0	0	61.3536	38.2818	84.4253	0					95					1	1	1	3	1	3	1	0.333333	0.333333	SV
		Ces1b	ENSMUST00000109582		1704		42	0	4.92958	36	57	70.2518	47.1777	93.3259	0.811367	0.594423				3	12
		Ces1c	ENSMUST00000034189		1665		48	0	20.7808	37	38	67.2894	44.217	90.3618	0.564725	0.419505				8	21
		Ces1d	ENSMUST00000034172		1698		32	0	12.662	27	21	67.2033	44.1303	90.2762	0.312485	0.130208				26	63				4	18	2	17	3	161	0.222222	0.117647	0.0186335	VP
		Ces1g	ENSMUST00000044602		1698		43	0	11.7197	45	31	69.503	46.4297	92.5763	0.446024	0.0802469				14	78
		Ces1h	ENSMUST00000145041		1689		44	0	13.2031	32	45	69.1836	46.1105	92.2568	0.650443	0.197464				5	47
		Ces2a	ENSMUST00000034346		1677		31	0	7.8712	30	54	68.1796	45.1061	91.2532	0.792025					3
		Ces2b	ENSMUST00000059449		1671		50	0	25.9126	46	92	68.8133	45.741	91.8855	1.33695					1
		Ces2c	ENSMUST00000055052		1686		34	0	72.6572	18	23	59.1292	36.0561	82.2023	0.388979	0.548283				18	14
		Ces2e	ENSMUST00000034355		1680		32	0	10.2381	33	25	68.6374	45.5641	91.7108	0.364233	0.333333				20	28				2	16	2	13	6	134	0.125	0.153846	0.0447761	VP
		Ces2f	ENSMUST00000076384		1686		35	0	17.675	30	34	66.7804	43.7078	89.8529	0.509132	0.226087				10	43				0	17	0	14	0	153	0	0	0	VN
		Ces2g	ENSMUST00000043183		1683		58	0	8.31848	33	38	72.1878	49.1138	95.2618	0.526405	0.273292				9	35
		Ces3a	ENSMUST00000093222		1716		42	0	2.97203	25	30	73.0983	50.0236	96.1731	0.410406					16
		Ces3b	ENSMUST00000093221		1716		52	0	20.3963	24	30	71.7869	48.7141	94.8598	0.417903					16
		Cfap206	ENSMUST00000029971		1869		109	0	17.6565	43	10	83.1602	60.0859	106.234	0.12025	0.202326				62	47				1	2	1	2	2	3	0.5	0.5	0.666667	VP
		Cfap57	ENSMUST00000071972		3750		246	10	21.04	69	15	171.936	148.845	195.027	0.0872418	0.147929				72	58				2	11	3	6	5	44	0.181818	0.5	0.113636	VP
		Cfap99	ENSMUST00000207754		1947		122	2	17.3087	41	19	96.3951	73.3188	119.471	0.197106					44
		Cfc1	ENSMUST00000027298		609		40	16	8.70279	27	13	25.2448	2.1738	48.3158	0.514957					10
		Cfhr1	ENSMUST00000023965		1032		14	0	20.6395	22	15	37.6658	14.595	60.7367	0.398239	0.126761				17	64
		Cfi	ENSMUST00000077918		1812		110	0	8.60927	59	45	84.8416	61.7659	107.917	0.5304	0.420705				9	21				1	18	1	16	1	206	0.0555556	0.0625	0.00485437	VP
		Cga	ENSMUST00000029975		363		8	0	2.47934	8	5	13.5846	0	36.6556	0.368065	0.11875				20	66
		Chac1	ENSMUST00000028780		672		46	20	16.8155	13	6	29.5647	6.4938	52.6356	0.202945	0.09375				43	74				3	17	2	14	2	100	0.176471	0.142857	0.02	VP
		Champ1	ENSMUST00000051870		2409		128	0	2.15857	65	46	112.474	89.3916	135.556	0.408985	0.737931				16	8
		Chchd4	ENSMUST00000040835		420		20	2	5.2381	13	2	18.684	0	41.755	0.107044					66
		Chd1	ENSMUST00000024627		5136		260	0	27.5506	74	17	221.085	197.981	244.19	0.0768933					75					1	1	3	3	5	5	1	1	1	L
		Chd2	ENSMUST00000169922		5484		266	4	12.4179	65	14	244.161	221.039	267.284	0.0573392	0.0364964				81	94				6	16	6	17	11	142	0.375	0.352941	0.0774648	VP
		Chd4	ENSMUST00000056889		5748		370	10	17.293	94	16	280.508	257.371	303.645	0.0570393	0.0620155				81	85				1	1	2	3	2	3	1	0.666667	0.666667	L
		Chd8	ENSMUST00000200169		7749		364	0	13.705	82	16	360.774	337.585	383.963	0.0443491					85					1	1	1	1	1	1	1	1	1	L
		Chia1	ENSMUST00000079132		1422		23	0	4.64135	22	12	56.6164	33.5437	79.6891	0.211953	0.080597				41	78
		Chil3	ENSMUST00000063062		1197		17	0	0	1	4	47.1774	24.1051	70.2497	0.0847864					72
		Chil5	ENSMUST00000200146		1296		15	0	7.09877	12	22	49.5727	26.5007	72.6446	0.443793	0.355372				14	26
		Chil6	ENSMUST00000029510		1323		15	0	17.158	38	70	49.379	26.3076	72.4504	1.41761	0.227273				1	42
		Chkb	ENSMUST00000023289		1185		120	66	58.8186	18	7	47.4316	24.3607	70.5025	0.147581					55
		Chmp3	ENSMUST00000059462		675		22	0	17.037	5	1	27.0891	4.01829	50.16	0.0369151	0.170213				88	53				1	1	2	3	2	3	1	0.666667	0.666667	L
		Chn2	ENSMUST00000046856		1407		88	4	13.7171	28	4	64.2474	41.1746	87.3201	0.0622593	0.049505				80	89
		Chrna7	ENSMUST00000032738		1509		94	28	17.495	26	2	67.8875	44.8147	90.9603	0.0294605					90					2	19	2	17	3	218	0.105263	0.117647	0.0137615	VP
		Chrne	ENSMUST00000102556		1482		118	10	8.63698	16	12	72.879	49.8048	95.9531	0.164657					51
		Chst9	ENSMUST00000053017		1242		30	0	13.0435	21	19	47.0255	23.954	70.097	0.404036	0.222656				17	43
		Cib1	ENSMUST00000065163		576		36	8	14.9306	7	4	24.461	1.3901	47.5319	0.163526	0.26506				51	36				1	2	1	3	1	32	0.5	0.333333	0.03125	VP
		Ciita	ENSMUST00000023147		3237		141	0	15.6627	1	1	144.325	121.239	167.41	0.00692883	0.254386				95	38
		Ckmt1	ENSMUST00000000317		1257		78	14	10.0239	12	2	60.0201	36.9474	83.0928	0.0333222					89
		Clca4a	ENSMUST00000029923		2778		76	0	23.7221	53	55	108.356	85.2791	131.432	0.507587					10
		Clca4b	ENSMUST00000098549		2778		70	0	52.0158	49	70	99.6657	76.5897	122.742	0.702348					4
		Clcnka	ENSMUST00000105790		2064		162	8	36.2403	77	21	99.4141	76.3391	122.489	0.211238	0.0531915				41	88				1	14	1	17	1	228	0.0714286	0.0588235	0.00438596	VP
		Clcnkb	ENSMUST00000006378		2064		120	8	24.2733	48	31	93.2272	70.1523	116.302	0.332521	0.0964187				24	73				9	20	14	24	27	184	0.45	0.583333	0.146739	VP
		Cldn11	ENSMUST00000046174		624		54	0	51.2821	22	1	29.3426	6.2721	52.4131	0.0340801					89
		Cldn13	ENSMUST00000008987		636		22	0	15.566	13	38	26.5773	3.50638	49.6482	1.42979	0.901316				1	5				7	17	7	29	19	283	0.411765	0.241379	0.0671378	VP
		Cldn7	ENSMUST00000018713		636		50	16	37.8931	9	2	28.1811	5.11047	51.2517	0.0709696	0.2				77	47
		Clec10a	ENSMUST00000000327		918		48	0	31.9172	11	16	37.8008	14.7301	60.8715	0.423271	0.259947				15	37
		Clec18a	ENSMUST00000039597		1605		70	0	12.1495	34	40	76.1921	53.1179	99.2662	0.524989	0.471193				9	18
		Clec2d	ENSMUST00000032260		624		21	2	37.1795	8	19	23.6543	0.583668	46.7249	0.803238	1.44837				3	3
		Clec2e	ENSMUST00000032258		651		10	0	15.5146	9	27	24.8904	1.8195	47.9612	1.08476	1.47436				1	3
		Clec2g	ENSMUST00000000254		810		26	0	41.9753	12	34	29.9961	6.9256	53.0666	1.13348					1
		Clec2h	ENSMUST00000032518		657		10	0	7.61035	15	34	25.0948	2.02374	48.1658	1.35486	0.534392				1	14
		Clec2i	ENSMUST00000162666		741		16	0	74.8988	4	9	24.5572	1.48642	47.6279	0.366492					20					0	17	0	15	0	200	0	0	0	VN
		Clec4a2	ENSMUST00000032248		789		11	0	35.9949	13	33	27.9594	4.8889	51.03	1.18028	0.316706				1	30
		Clec4a3	ENSMUST00000088468		714		17	0	25.3501	6	13	25.7112	2.64052	48.7819	0.505616	1.46535				10	3				1	16	1	8	2	105	0.0625	0.125	0.0190476	VP
		Clec4a4	ENSMUST00000079379		711		13	0	33.8959	6	23	25.3577	2.28715	48.4283	0.907021	1.14943				2	4				8	20	3	15	5	134	0.4	0.2	0.0373134	VP
		Clec4b1	ENSMUST00000078559		630		11	0	43.4921	3	18	22.2912	0	45.3617	0.807494					3
		Clec4b2	ENSMUST00000088455		627		11	0	8.13397	12	20	24.1063	1.03531	47.1773	0.829658	0.742331				2	8
		Clip1	ENSMUST00000111566		4176		236	0	15.2299	77	26	184.12	161.023	207.217	0.141212	0.0787037				57	79
		Cln3	ENSMUST00000084589		1317		66	8	8.8079	18	12	58.2478	35.1752	81.3204	0.206016	0.377049				42	24
		Cln5	ENSMUST00000022721		1026		96	36	38.3041	25	21	43.4172	20.3464	66.4879	0.48368	0.279412				11	34
		Cltc	ENSMUST00000103186		5028		170	2	19.5107	63	2	207.61	184.508	230.712	0.00963344	0.0141509				95	100
		Cluap1	ENSMUST00000040881		1242		59	6	0.322061	12	1	53.9193	30.8464	76.9921	0.0185462					93
		Cmtm2b	ENSMUST00000041973		633		30	0	11.2164	8	15	26.559	3.48804	49.63	0.56478	3.16176				8	2
		Cnot9	ENSMUST00000087215		900		36	4	13.5556	16	3	38.9947	15.9235	62.0659	0.0769336					75
		Cnpy2	ENSMUST00000219037		549		42	0	1.27505	9	3	28.3765	5.30521	51.4477	0.105721	0.0668449				66	83				4	23	2	19	3	237	0.173913	0.105263	0.0126582	VP
		Cntnap3	ENSMUST00000091554		3864		105	0	23.706	76	56	153.346	130.261	176.431	0.365187	0.247525				20	39				1	14	1	13	4	119	0.0714286	0.0769231	0.0336134	VP
		Cntnap4	ENSMUST00000034225		3933		173	0	20.4933	83	40	166.993	143.904	190.083	0.239531	0.275641				36	35
		Cobll1	ENSMUST00000102726		3723		182	22	17.5933	78	104	159.112	136.023	182.201	0.653628	0.458194				5	19
		Coch	ENSMUST00000164782		1659		88	20	14.4063	30	11	71.8558	48.7825	94.9292	0.153084	0.251397				54	39
		Cog8	ENSMUST00000095517		1923		198	128	39.3136	37	12	79.9498	56.8771	103.022	0.150094	0.0993151				54	72
		Col19a1	ENSMUST00000115244		3411		129	0	28.1442	83	58	149.449	126.365	172.533	0.388092	0.163498				18	54
		Col4a3bp	ENSMUST00000077672		1875		102	20	26.72	26	2	79.6948	56.6216	102.768	0.0250957					91
		Colca2	ENSMUST00000215038		720		35	0	5.41667	15	7	30.8269	7.75572	53.8981	0.227074	0.11898				38	66				7	14	9	15	21	126	0.5	0.6	0.166667	VP
		Commd1	ENSMUST00000159081		567		38	26	10.7584	9	8	21.9355	0	45.0065	0.364705	0.509259				20	16
		Commd7	ENSMUST00000071852		603		40	18	27.6949	15	10	23.4886	0.417938	46.5593	0.425738	0.105431				15	70
		Copz2	ENSMUST00000018816		618		56	28	32.3625	12	2	25.3154	2.24473	48.386	0.0790034	0.118483				74	66
		Coro7	ENSMUST00000038552		2769		154	14	15.204	35	20	133.433	110.35	156.517	0.149888	0.198113				55	47
		Cox15	ENSMUST00000045562		1242		68	12	13.4461	19	11	56.1786	33.1065	79.2508	0.195804	0.0758621				44	80				1	1	3	3	3	3	1	1	1	L
		Cox17	ENSMUST00000120495		192		18	18	55.2083	3	1	5.42641	0	28.4975	0.184284					47
		Cox5b	ENSMUST00000193210		390		28	22	35.3846	6	2	14.3192	0	37.39	0.139673					57					5	13	4	6	6	46	0.384615	0.666667	0.130435	L
		Cpa4	ENSMUST00000049251		1263		76	0	7.68013	20	9	59.0139	35.9411	82.0866	0.152507	0.508929				54	16
		Cpeb1	ENSMUST00000178892		1689		64	0	4.67732	14	1	77.3021	54.227	100.377	0.0129363					95
		Cpeb3	ENSMUST00000079754		2151		280	184	51.0925	29	4	93.6238	70.5496	116.698	0.0427242	0.117647				86	66
		Cpne3	ENSMUST00000029885		1602		41	0	30.1498	21	14	60.2284	37.157	83.2998	0.232448	0.130435				38	62
		Cpne4	ENSMUST00000057742		1674		106	0	8.8411	38	1	77.7698	54.6951	100.844	0.0128585					95
		Cpox	ENSMUST00000060077		1332		162	106	56.3814	38	7	54.1448	31.0737	77.2159	0.129283	0.0731707				60	81
		Cpsf1	ENSMUST00000071898		4326		313	28	20.3883	63	4	215.206	192.099	238.312	0.0185869	0.0124481				93	100
		Crabp2	ENSMUST00000005019		417		26	0	37.4101	7	3	18.2482	0	41.3189	0.1644					51					3	17	3	17	3	145	0.176471	0.176471	0.0206897	VP
		Creb3l1	ENSMUST00000028663		1563		85	18	27.8311	17	10	69.0773	46.0051	92.1496	0.144765	0.0909091				56	75
		Crhr1	ENSMUST00000093925		1248		94	8	25.7212	27	5	60.0328	36.961	83.1046	0.0832878					73
		Crisp1	ENSMUST00000026498		735		6	0	0.680272	9	12	27.7367	4.66549	50.808	0.432639					15
		Crisp3	ENSMUST00000026499		726		14	0	23.1405	6	27	27.9562	4.88543	51.0269	0.965798					2					1	17	1	13	1	118	0.0588235	0.0769231	0.00847458	VP
		Cry2	ENSMUST00000090559		1779		168	62	33.9517	33	4	85.1307	62.0572	108.204	0.0469866					84
		Cryaa	ENSMUST00000019192		591		54	0	2.19966	12	2	32.0159	8.9445	55.0872	0.062469					80
		Cs	ENSMUST00000005826		1395		68	2	6.81004	34	5	63.8847	40.8114	86.958	0.078266	0.0232558				74	98				1	1	1	1	1	1	1	1	1	L
		Csde1	ENSMUST00000029446		2397		80	0	8.76095	16	17	103.523	80.4447	126.602	0.164214	0.15				51	58
		Csf2rb	ENSMUST00000230264		2691		83	0	38.5359	65	67	109.616	86.5403	132.692	0.611223					6					1	1	1	1	1	1	1	1	1	L
		Csf2rb2	ENSMUST00000096356		2637		83	0	45.62	62	80	105.789	82.7129	128.864	0.756225					3
		Csl	ENSMUST00000056085		1401		70	0	15.4889	24	13	62.4079	39.3354	85.4803	0.208307	0.165975				42	54
		Csmd1	ENSMUST00000082104		10695		519	10	7.78869	262	52	487.009	463.697	510.321	0.106774	0.110465				66	68				5	17	5	13	8	168	0.294118	0.384615	0.047619	VP
		Csnk1e	ENSMUST00000117786		1251		129	0	39.0088	22	4	67.9892	44.9172	91.0612	0.0588329	0.0852713				81	77
		Csnk2a1	ENSMUST00000099224		1176		48	0	18.2823	6	0	52.1263	29.0546	75.1979	0					95
		Csnka2ip	ENSMUST00000089279		831		36	0	24.4284	16	16	33.3772	10.3065	56.448	0.479369	0.854015				12	6
		Cst10	ENSMUST00000047008		447		10	0	0.671141	8	13	17.3207	0	40.3918	0.750547	1.26923				3	3
		Cst3	ENSMUST00000028938		423		46	40	47.2813	11	4	14.4357	0	37.5064	0.277091					30					2	11	2	7	2	35	0.181818	0.285714	0.0571429	L
		Cst9	ENSMUST00000028935		414		12	0	0	13	4	15.8208	0	38.8919	0.252832	0.766667				34	7				1	21	1	18	1	166	0.047619	0.0555556	0.0060241	VP
		Csta1	ENSMUST00000096090		294		14	0	21.7687	6	4	11.5207	0	34.5917	0.3472					22
		Ctcf	ENSMUST00000005841		2211		109	0	11.9855	16	2	106.428	83.3498	129.507	0.018792					93
		Ctdp1	ENSMUST00000036229		2883		250	96	17.3084	59	24	136.921	113.837	160.004	0.175284	0.126904				49	64				1	1	3	3	3	3	1	1	1	L
		Ctla4	ENSMUST00000027164		672		22	0	16.2202	13	7	27.0064	3.93557	50.0773	0.259197	0.230769				33	42
		Ctnnb1	ENSMUST00000007130		2346		114	0	0.0852515	36	23	112.38	89.2972	135.462	0.204663	0.654008				42	10
		Ctrb1	ENSMUST00000034435		792		50	0	15.7828	14	0	36.6363	13.5652	59.7074	0					95
		Ctsd	ENSMUST00000151120		1233		74	12	12.2466	2	2	53.1578	30.0859	76.2298	0.0376238					88					1	1	1	1	1	1	1	1	1	SV
		Ctxn2	ENSMUST00000099452		249		4	0	0	8	1	8.54692	0	31.6181	0.117001					63
		Cwc22	ENSMUST00000065889		2727		153	0	15.7682	10	24	125.418	102.336	148.499	0.191361					45					1	1	1	1	1	1	1	1	1	L
		Cwc25	ENSMUST00000018685		1251		91	2	12.3102	13	11	63.9091	40.8362	86.9821	0.172119	0.236641				49	41
		Cyb5d1	ENSMUST00000051620		687		65	45	29.8399	6	6	27.6984	4.62776	50.7691	0.216619					40					5	11	4	15	11	124	0.454545	0.266667	0.0887097	VP
		Cyb5rl	ENSMUST00000106758		951		56	0	11.8822	9	15	44.1887	21.1172	67.2602	0.339453	0.34				23	28
		Cycs	ENSMUST00000161401		318		8	0	5.34591	2	0	12.1384	0	35.2095	0					95
		Cyfip1	ENSMUST00000032629		3762		191	0	11.4301	83	4	171.134	148.039	194.228	0.0233736					92
		Cyfip2	ENSMUST00000165599		3762		278	0	14.6465	72	2	187.686	164.587	210.786	0.0106561					95					1	1	1	1	1	1	1	1	1	L
		Cyp1b1	ENSMUST00000024894		1632		206	166	41.4216	44	10	60.1408	37.0695	83.2121	0.166276	0.0988506				51	72
		Cyp2a12	ENSMUST00000075552		1479		48	0	17.7823	34	17	60.9529	37.8807	84.025	0.278904					30
		Cyp2a22	ENSMUST00000170227		1479		50	0	96.146	29	23	49.8918	26.817	72.9667	0.460997					13
		Cyp2a4	ENSMUST00000098657		1485		94	0	66.1953	12	18	62.5124	39.4405	85.5844	0.287943					29
		Cyp2a5	ENSMUST00000005685		1485		96	0	33.468	29	14	68.0766	45.0046	91.1486	0.205651					42
		Cyp2c55	ENSMUST00000025966		1473		38	0	22.8785	20	17	57.2359	34.1643	80.3075	0.297016	0.337931				28	28
		Cyp2d10	ENSMUST00000072776		1515		73	0	9.0429	23	30	71.8927	48.8187	94.9667	0.417289					16
		Cyp2d11	ENSMUST00000170255		1515		67	0	36.5017	26	69	66.7022	43.6304	89.774	1.03445					1
		Cyp2d12	ENSMUST00000068861		1515		53	0	11.4191	21	31	67.6524	44.5791	90.7256	0.458225					13
		Cyp2d22	ENSMUST00000023083		1503		97	0	22.821	33	39	73.8691	50.7961	96.9422	0.527961	0.680751				9	9				2	15	1	15	2	141	0.133333	0.0666667	0.0141844	VP
		Cyp2d26	ENSMUST00000006094		1503		97	0	1.92947	40	23	76.1862	53.1108	99.2615	0.301892	0.51954				27	15
		Cyp2d34	ENSMUST00000109515		1515		73	0	5.61056	36	65	72.3984	49.324	95.4728	0.89781					2
		Cyp2d40	ENSMUST00000055721		1017		51	0	5.60472	33	48	49.7512	26.6791	72.8234	0.9648					2
		Cyp2d9	ENSMUST00000089129		1515		59	0	12.0132	32	32	68.8657	45.7924	91.9391	0.464672					12
		Cyp2j13	ENSMUST00000030305		1512		54	0	20.2381	26	41	61.8125	38.7405	84.8845	0.663296	1.35052				5	3
		Cyp2j9	ENSMUST00000055693		1509		50	0	16.6335	36	28	62.2886	39.2163	85.3609	0.44952	0.143617				13	59
		Cyp3a11	ENSMUST00000035918		1515		26	0	14.4554	18	16	57.2998	34.2278	80.3718	0.279233					30					0	17	0	13	0	163	0	0	0	VN
		Cyp3a13	ENSMUST00000031741		1512		26	0	26.2566	21	22	55.1459	32.0746	78.2171	0.398942	0.533981				17	15
		Cyp3a16	ENSMUST00000031633		1515		34	0	53.1353	19	34	51.4857	28.4145	74.5569	0.660378					5
		Cyp3a25	ENSMUST00000068317		1512		26	0	68.6508	25	24	49.2422	26.1701	72.3142	0.487387					11
		Cyp3a41a	ENSMUST00000094111		1515		22	0	83.6964	10	11	46.3551	23.2815	69.4288	0.237298					37
		Cyp3a41b	ENSMUST00000075837		1515		22	0	85.7426	6	9	45.9874	22.9134	69.0613	0.195706					44					1	1	1	1	1	1	1	1	1	L
		Cyp3a44	ENSMUST00000067479		1515		26	0	28.5809	20	32	55.4177	32.3465	78.4889	0.577433					7
		Cyp3a57	ENSMUST00000079268		1512		26	0	40.6746	22	36	53.5612	30.4902	76.6321	0.672129					5
		Cyp3a59	ENSMUST00000035571		1512		20	0	68.1217	10	46	47.9414	24.8694	71.0135	0.959504					2					1	1	1	1	1	1	1	1	1	L
		Cyp4f13	ENSMUST00000075253		1572		104	4	12.2774	29	38	77.3915	54.3172	100.466	0.49101	0.395062				11	23
		Cyp4f14	ENSMUST00000054174		1575		107	12	11.3016	40	26	77.2664	54.192	100.341	0.336498	0.16129				23	55				3	18	3	18	4	167	0.166667	0.166667	0.0239521	VP
		Cyp4f15	ENSMUST00000168171		1605		88	0	24.3614	25	23	74.5553	51.4824	97.6283	0.308496	0.323741				26	30
		Cyp4f16	ENSMUST00000169591		1575		85	22	37.5873	39	32	66.4088	43.3371	89.4805	0.481864					11					0	17	0	15	0	147	0	0	0	VN
		Cyp4f17	ENSMUST00000165999		1575		96	16	11.4286	43	37	74.4035	51.3295	97.4775	0.497288	0.231061				11	42
		Cyp4f37	ENSMUST00000077639		1641		95	24	15.0518	38	52	73.7987	50.7252	96.8723	0.704619					4
		Cyp4f40	ENSMUST00000165061		1575		106	0	12.0635	61	28	79.3566	56.282	102.431	0.352838	0.125				21	64
		Cyth2	ENSMUST00000107729		1200		82	4	21.25	9	0	59.4992	36.4272	82.5713	0					95
		D10Jhu81e	ENSMUST00000001242		801		74	30	37.3283	12	5	34.7057	11.6351	57.7763	0.144069	0.161435				56	55
		D430019H16Rik	ENSMUST00000178224		252		18	2	10.7143	6	0	11.0113	0	34.0824	0					95
		Dach1	ENSMUST00000071533		2256		175	116	51.0195	23	7	87.6585	64.5847	110.732	0.0798553	0.112069				74	68				1	15	1	6	1	60	0.0666667	0.166667	0.0166667	L
		Dbi	ENSMUST00000151708		408		30	14	39.7059	0	1	15.4585	0	38.5293	0.0646891	1.7381				79	2
		Dcaf4	ENSMUST00000021645		1560		82	0	18.2692	24	16	71.9566	48.8835	95.0298	0.222356	0.24186				39	40
		Dcaf7	ENSMUST00000058438		1029		74	22	23.1293	14	0	46.4915	23.4203	69.5627	0					95					1	1	1	1	1	1	1	1	1	L
		Dcaf8	ENSMUST00000074144		1776		109	0	5.96847	28	2	90.2992	67.2223	113.376	0.0221486	0.0481928				92	90				6	21	2	19	6	209	0.285714	0.105263	0.0287081	VP
		Dcp1a	ENSMUST00000022535		1809		72	20	14.649	27	11	73.9132	50.8398	96.9867	0.148823	0.403846				55	22
		Dctn1	ENSMUST00000113919		3846		324	0	22.4649	55	18	200.753	177.652	223.853	0.0896626	0.036036				71	94				1	1	1	1	1	1	1	1	1	L
		Dcun1d1	ENSMUST00000108182		780		22	0	30	3	1	29.3557	6.28512	52.4264	0.0340649					89
		Ddi2	ENSMUST00000177592		1749		72	0	0.628931	0	0	77.8627	54.787	100.938	0					95					1	1	1	1	1	1	1	1	1	L
		Ddt	ENSMUST00000001716		357		47	39	48.4594	7	3	11.8346	0	34.9054	0.253493	0.284615				34	34				2	21	1	19	1	171	0.0952381	0.0526316	0.00584795	VP
		Ddx19b	ENSMUST00000065784		1485		85	0	21.8182	16	2	67.9988	44.9263	91.0714	0.0294123	0.229196				90	42				2	17	3	17	3	120	0.117647	0.176471	0.025	VP
		Ddx24	ENSMUST00000110001		2712		140	12	6.63717	27	40	124.666	101.583	147.75	0.320857	0.539792				25	14				1	1	1	1	1	1	1	1	1	L
		Ddx27	ENSMUST00000018143		2283		146	20	11.6513	32	17	108.967	85.8882	132.047	0.15601	0.0916031				53	75				1	2	1	2	1	2	0.5	0.5	0.5	SV
		Ddx52	ENSMUST00000049257		1797		76	20	17.251	30	18	69.6116	46.5389	92.6844	0.258577	0.117647				33	66
		Ddx6	ENSMUST00000170489		1452		56	0	12.6722	14	2	60.8493	37.7769	83.9218	0.0328681	0.0439024				89	92				1	11	1	2	1	30	0.0909091	0.5	0.0333333	L
		Defa17	ENSMUST00000079528		282		10	0	80.4965	1	3	9.20037	0	32.2713	0.326074					24
		Defa21	ENSMUST00000076754		282		18	0	100	7	8	11.2555	0	34.3264	0.710761					4
		Defa22	ENSMUST00000098897		282		18	0	100	2	1	11.3323	0	34.4031	0.0882434					71
		Defa24	ENSMUST00000080533		282		8	0	7.80142	3	6	11.0689	0	34.14	0.542059					9
		Defa25	ENSMUST00000095425		279		2	0	100	5	6	7.10493	0	30.1759	0.844484					2
		Defa26	ENSMUST00000074343		282		4	0	100	4	5	7.26773	0	30.3387	0.687973					4
		Defa27	ENSMUST00000167683		282		8	0	84.0426	9	20	8.58604	0	31.6569	2.32936					1
		Defa28	ENSMUST00000098887		285		10	0	100	0	1	8.94982	0	32.0207	0.111734					64
		Defa29	ENSMUST00000098890		351		12	0	79.2023	7	8	12.0912	0	35.162	0.66164					5
		Defa3	ENSMUST00000098893		282		10	0	85.1064	2	3	9.06974	0	32.1406	0.33077					24
		Defa30	ENSMUST00000098898		282		8	0	46.0993	8	7	9.98929	0	33.0602	0.700751					4
		Defa31	ENSMUST00000098896		282		8	0	100	1	5	8.1454	0	31.2163	0.613844					6
		Defa32	ENSMUST00000084041		288		16	0	100	2	7	10.6169	0	33.6878	0.659324					5
		Defa34	ENSMUST00000075268		282		6	0	100	3	4	7.8538	0	30.9248	0.509307					10
		Defa35	ENSMUST00000078121		282		6	0	100	3	6	7.85868	0	30.9296	0.763487					3
		Defa5	ENSMUST00000098892		282		6	0	20.5674	3	3	10.1248	0	33.1958	0.296303					28
		Defb12	ENSMUST00000062113		258		10	0	32.5581	7	5	10.0096	0	33.0806	0.499521					10
		Defb13	ENSMUST00000060587		195		2	0	29.7436	5	10	5.73847	0	28.8096	1.74263	Inf				1	1
		Defb14	ENSMUST00000052601		204		14	0	22.0588	3	2	9.22719	0	32.2982	0.216751	Inf				40	1				4	17	4	14	8	169	0.235294	0.285714	0.0473373	VP
		Defb3	ENSMUST00000033852		192		4	0	29.1667	2	6	6.45156	0	29.5227	0.930008	0.594406				2	12
		Defb35	ENSMUST00000076786		192		10	0	94.7917	0	11	6.82677	0	29.8977	1.6113					1
		Defb4	ENSMUST00000081017		192		6	0	64.0625	4	0	5.96551	0	29.0366	0					95
		Defb43	ENSMUST00000100491		210		12	0	0	4	3	9.01169	0	32.0828	0.332901	Inf				24	1				1	16	1	14	1	158	0.0625	0.0714286	0.00632911	VP
		Defb47	ENSMUST00000100492		240		18	0	1.66667	3	3	11.0484	0	34.1195	0.271533					31					1	15	2	12	2	123	0.0666667	0.166667	0.0162602	VP
		Degs1	ENSMUST00000035295		972		60	18	12.8601	20	9	40.018	16.9468	63.0893	0.224899	0.290984				39	33
		Dennd1b	ENSMUST00000168527		2301		122	2	18.7744	51	28	98.9233	75.8472	121.999	0.283047	0.152263				30	57				1	17	1	13	1	163	0.0588235	0.0769231	0.00613497	VP
		Depdc5	ENSMUST00000119705		4776		227	0	12.8559	75	15	221.591	198.478	244.703	0.0676924	0.337302				78	28				1	1	1	4	1	4	1	0.25	0.25	L
		Det1	ENSMUST00000032839		1653		156	0	7.86449	38	1	91.0122	67.9353	114.089	0.0109875					95
		Dexi	ENSMUST00000184863		288		40	28	100	5	0	8.39518	0	31.4661	0					95
		Dgat1	ENSMUST00000023214		1497		118	60	15.5645	13	5	67.0197	43.9469	90.0926	0.0746049	0.47619				76	18
		Dgcr6	ENSMUST00000066027		606		58	40	51.8152	5	0	22.3681	0	45.4386	0	0.0575				95	87
		Dgcr8	ENSMUST00000009321		2322		124	0	4.2205	17	5	111.18	88.0989	134.261	0.0449721					85
		Dhcr24	ENSMUST00000047973		1551		157	46	30.8188	32	1	73.0728	50.0003	96.1453	0.013685					94
		Dhdh	ENSMUST00000011526		1002		68	14	43.4132	13	28	43.9587	20.888	67.0294	0.636961					6
		Dhfr	ENSMUST00000022218		564		28	14	49.2908	8	7	19.2096	0	42.2802	0.364401	0.757576				20	7				1	1	3	3	5	5	1	1	1	L
		Dhh	ENSMUST00000023737		1191		238	196	66.6667	12	2	46.1204	23.0493	69.1915	0.0433648					85
		Dhps	ENSMUST00000078665		1110		92	58	26.036	17	3	44.4559	21.3849	67.5268	0.0674827	0.0863309				78	76				1	1	1	1	1	1	1	1	1	L
		Dhrs11	ENSMUST00000047560		783		66	26	39.0805	10	4	34.4708	11.4003	57.5414	0.11604	0.0972973				63	72
		Dhrs3	ENSMUST00000154208		909		76	30	28.6029	7	3	39.3759	16.3051	62.4467	0.0761887	0.16129				75	55
		Dhrs4	ENSMUST00000022821		840		66	18	23.5714	18	6	38.8307	15.7597	61.9016	0.154517	0.0853081				53	77
		Dhrs7	ENSMUST00000021512		1017		62	18	24.7788	26	5	42.0329	18.9619	65.1038	0.118955	0.112903				62	68
		Dhx57	ENSMUST00000086555		4167		238	0	10.2712	72	22	191.407	168.305	214.51	0.114938	0.220779				63	44
		Diablo	ENSMUST00000111587		714		32	6	17.9272	7	8	29.3533	6.28239	52.4241	0.272542	0.442105				31	20
		Dlg4	ENSMUST00000108588		2175		211	6	37.2414	26	2	114.47	91.3929	137.547	0.0174718	0.279279				94	34				6	17	5	13	10	167	0.352941	0.384615	0.0598802	VP
		Dlgap2	ENSMUST00000152652		3183		241	0	22.8401	69	16	160.532	137.444	183.621	0.0996684	0.0373563				68	94				4	17	3	13	5	134	0.235294	0.230769	0.0373134	VP
		Dll4	ENSMUST00000102517		2061		171	62	27.2683	28	7	94.488	71.4131	117.563	0.0740835	0.0490566				76	90
		Dmtf1	ENSMUST00000071921		2286		88	0	5.77428	38	12	97.7464	74.6683	120.824	0.122767	0.118577				61	66
		Dnaaf2	ENSMUST00000021356		2445		380	350	69.6115	53	66	79.8223	56.7453	102.899	0.826836					2					2	10	3	5	3	30	0.2	0.6	0.1	L
		Dnaaf3	ENSMUST00000094897		1761		189	14	43.1005	35	27	94.9021	71.8277	117.976	0.284504	0.652406				29	10
		Dnah10	ENSMUST00000058440		13776		1104	0	17.1675	344	45	681.612	658.11	705.113	0.06602	0.0670996				79	83
		Dnah7a	ENSMUST00000094964		12075		461	0	22.1201	185	82	497.996	474.72	521.271	0.16466					51
		Dnah7b	ENSMUST00000069293		12207		457	4	26.6486	156	60	494.983	471.718	518.248	0.121216					62
		Dnah7c	ENSMUST00000189749		12075		425	0	30.2112	134	68	482.699	459.447	505.95	0.140875					57
		Dnaic1	ENSMUST00000102963		2106		120	4	8.92688	25	11	96.8123	73.7348	119.89	0.113622	0.25				64	39
		Dnajb11	ENSMUST00000166487		1077		58	8	20.52	23	1	47.6887	24.6174	70.7601	0.0209693					93					1	1	1	1	1	1	1	1	1	SV
		Dnm3	ENSMUST00000070330		2580		167	22	24.845	58	4	115.951	92.8732	139.029	0.0344972					89
		Dnmt3b	ENSMUST00000056495		2583		168	0	11.266	60	18	128.077	104.994	151.161	0.14054	0.271594				57	35				4	13	2	2	3	32	0.307692	1	0.09375	L
		Dnmt3c	ENSMUST00000119996		2223		106	0	4.90328	36	27	102.828	79.7488	125.907	0.262574					33
		Dnmt3l	ENSMUST00000138785		1266		75	0	32.3855	33	14	57.1896	34.1183	80.261	0.2448	0.118834				35	66				2	20	2	21	3	218	0.1	0.0952381	0.0137615	VP
		Doc2b	ENSMUST00000021209		1239		159	66	40.0323	23	3	59.056	35.9846	82.1273	0.0507993					83
		Dock1	ENSMUST00000084488		5598		328	10	8.64594	138	23	258.35	235.217	281.483	0.0890265	0.259531				71	37
		Doxl2	ENSMUST00000184917		2172		72	0	0.414365	44	58	96.8724	73.7933	119.951	0.598726	0.311927				7	31				5	20	2	18	3	164	0.25	0.111111	0.0182927	VP
		Dpep2	ENSMUST00000227363		1737		112	8	4.72078	39	39	83.3248	60.2488	106.401	0.468048					12
		Dpf3	ENSMUST00000178756		1137		89	3	5.8927	26	2	59.3637	36.2907	82.4366	0.0336906					89
		Dpm1	ENSMUST00000154111		783		60	32	34.355	9	10	30.4856	7.41503	53.5562	0.328024					24					1	1	2	3	2	3	1	0.666667	0.666667	L
		Dppa5a	ENSMUST00000071991		357		24	0	16.5266	5	3	15.9042	0	38.9752	0.188629	0.466058				46	18
		Dse	ENSMUST00000048010		2877		110	0	2.43309	62	24	127.224	104.138	150.309	0.188644	0.201581				46	47				1	1	1	3	1	3	1	0.333333	0.333333	L
		Dsg1a	ENSMUST00000077146		3174		88	0	27.0006	38	27	126.534	103.455	149.613	0.213381					41
		Dsg1b	ENSMUST00000076737		3183		96	0	30.6315	38	45	126.254	103.175	149.333	0.356424					21					6	17	4	13	12	164	0.352941	0.307692	0.0731707	VP
		Dsg1c	ENSMUST00000054128		2736		56	0	54.5322	39	54	95.9	72.824	118.976	0.563087					8					1	17	1	15	5	115	0.0588235	0.0666667	0.0434783	VP
		Dtd1	ENSMUST00000028917		630		48	10	12.0635	16	1	29.8607	6.78967	52.9317	0.0334888					89
		Dus3l	ENSMUST00000007747		1914		202	24	38.14	36	5	104.363	81.2869	127.438	0.0479098					84
		Dusp14	ENSMUST00000018792		597		40	0	12.8978	13	4	28.4227	5.35171	51.4937	0.140733	0.123711				57	65
		Duxbl1	ENSMUST00000049793		1053		46	0	100	2	0	37.2066	14.1341	60.279	0					95
		Dvl3	ENSMUST00000171572		2157		223	26	42.5591	19	0	115.336	92.2593	138.413	0					95
		Dync2h1	ENSMUST00000140466		12921		438	22	30.2686	183	46	511.783	488.508	535.059	0.0898818	0.111111				71	68				1	1	1	1	1	1	1	1	1	L
		Dynlt1a	ENSMUST00000169415		342		18	2	52.3392	2	4	12.8247	0	35.8955	0.311897					26
		Dynlt1b	ENSMUST00000179569		342		16	0	73.6842	4	4	12.0709	0	35.1417	0.331375					24
		Dynlt1c	ENSMUST00000092966		342		18	0	65.4971	1	2	12.6178	0	35.6886	0.158506					52
		Dynlt1f	ENSMUST00000179554		342		18	0	76.6082	1	2	12.236	0	35.3068	0.163452					51
		Dyrk4	ENSMUST00000078521		1899		66	0	14.06	34	20	77.198	54.1241	100.272	0.259074	0.0711974				33	82
		E2f8	ENSMUST00000058745		2583		173	0	11.7693	53	38	125.195	102.112	148.277	0.303527	0.15894				27	56
		E430018J23Rik	ENSMUST00000165495		1386		118	32	25.1082	9	21	68.9726	45.9001	92.0451	0.304469					27
		Ear1	ENSMUST00000100691		468		10	0	100	4	5	14.1176	0	37.1886	0.354167					21
		Ear10	ENSMUST00000159175		471		6	0	100	3	4	13.5768	0	36.6477	0.294621					28
		Ear2	ENSMUST00000074839		471		12	0	2.9724	1	5	19.3886	0	42.4597	0.257883					33
		Ear6	ENSMUST00000169070		468		12	0	0	10	10	18.5129	0	41.584	0.540164					9
		Ece2	ENSMUST00000003898		2292		137	6	8.33333	22	12	109.289	86.2095	132.369	0.1098					65
		Eci2	ENSMUST00000171229		1176		57	8	17.1769	23	24	48.8215	25.75	71.8929	0.491587	0.47619				11	18
		Eci3	ENSMUST00000021853		954		47	0	14.7799	16	25	40.0356	16.9645	63.1068	0.624444	0.642023				6	10				2	17	2	14	2	169	0.117647	0.142857	0.0118343	VP
		Ecscr	ENSMUST00000097618		693		12	0	10.2453	11	12	26.109	3.03801	49.18	0.459612	1.09416				13	4				3	21	1	16	2	146	0.142857	0.0625	0.0136986	VP
		Edc3	ENSMUST00000043990		1527		64	0	0.91683	13	6	69.4449	46.3704	92.5195	0.0863994	0.102273				72	71				2	18	2	15	2	153	0.111111	0.133333	0.0130719	SV
		Eddm3b	ENSMUST00000100645		450		8	0	57.3333	9	4	14.8742	0	37.9449	0.268922	0.326797				32	29				4	17	3	14	3	142	0.235294	0.214286	0.0211268	VP
		Eef1akmt2	ENSMUST00000033257		735		32	26	45.7143	9	7	24.1071	1.03656	47.1776	0.290371	0.39				29	23				2	15	1	13	2	117	0.133333	0.0769231	0.017094	VP
		Eef1e1	ENSMUST00000001757		525		28	14	19.4286	4	9	19.4122	0	42.483	0.463626					12
		Eef2kmt	ENSMUST00000064635		1008		68	20	9.52381	21	15	44.8504	21.7788	67.922	0.334445	0.201794				23	47				0	14	0	14	0	139	0	0	0	VN
		Efna3	ENSMUST00000029673		693		86	46	68.1097	5	2	28.0138	4.94324	51.0843	0.0713934					77
		Efnb2	ENSMUST00000001319		1011		60	8	24.4313	12	1	42.8677	19.7967	65.9387	0.0233276	0.122951				92	65
		Ehd1	ENSMUST00000025684		1605		168	86	24.8598	34	2	69.5107	46.4383	92.5831	0.0287726					90
		Eif3c	ENSMUST00000032992		2736		176	22	9.42982	33	4	131.496	108.412	154.581	0.0304191	0.0164474				90	100
		Eif3j1	ENSMUST00000028668		786		64	52	48.7277	5	0	26.5286	3.45814	49.5992	0					95
		Eif3j2	ENSMUST00000057110		792		68	0	100	3	3	31.6278	8.55653	54.6991	0.0948532					69
		Eif3l	ENSMUST00000040518		1695		122	8	8.79056	48	3	81.7144	58.6392	104.79	0.0367132	0.225				88	43
		Eif4a3	ENSMUST00000026667		1236		124	40	15.1294	32	4	60.1546	37.0822	83.227	0.0664953	0.0518868				78	89
		Eif4e1b	ENSMUST00000126785		753		37	0	7.83533	1	0	33.7485	10.6773	56.8197	0	0.337017				95	28				0	15	0	11	0	137	0	0	0	VN
		Eif6	ENSMUST00000029142		738		60	32	28.4553	11	0	30.7606	7.68988	53.8313	0					95
		Eloa	ENSMUST00000030427		2322		98	16	8.8286	29	16	101.228	78.1502	124.306	0.158059	0.827586				52	6				1	1	1	1	1	1	1	1	1	L
		Eloc	ENSMUST00000187910		405		12	0	20	1	3	16.3693	0	39.4402	0.18327	0.775766				47	7
		Elovl1	ENSMUST00000006557		840		32	0	23.2143	7	4	35.972	12.9011	59.0428	0.111198	0.219512				65	44
		Emg1	ENSMUST00000004379		735		44	18	22.9932	9	4	30.8701	7.79935	53.9409	0.129575	0.253012				60	38				1	1	2	3	2	3	1	0.666667	0.666667	L
		Enc1	ENSMUST00000041623		1770		116	0	12.0339	50	0	83.8969	60.8218	106.972	0					95					4	17	3	14	10	169	0.235294	0.214286	0.0591716	VP
		Eno1	ENSMUST00000080926		1305		97	8	27.2031	43	1	60.0645	36.9928	83.1362	0.0166488					94
		Eno1b	ENSMUST00000076155		1305		102	0	90.2682	10	9	53.8974	30.8245	76.9702	0.166984					51
		Epg5	ENSMUST00000044622		7719		375	12	11.3357	126	91	341.246	318.068	364.425	0.266669	0.277273				32	35
		Epha5	ENSMUST00000053733		2631		128	36	16.1536	43	7	111.043	87.9643	134.121	0.0630388	0.0658683				79	83				4	16	4	18	6	177	0.25	0.222222	0.0338983	VP
		Ephb6	ENSMUST00000114732		3045		166	0	15.0411	61	14	153.9	130.812	176.989	0.0909679	0.025641				70	98
		Ephx1	ENSMUST00000036928		1368		48	0	12.5	30	20	56.9664	33.8943	80.0386	0.351084	0.118765				22	66
		Epop	ENSMUST00000052281		1110		220	220	100	11	17	33.7875	10.7145	56.8605	0.503145	0.575601				10	13
		Epp13	ENSMUST00000121024		495		19	0	13.7374	7	9	19.9874	0	43.0583	0.450284	0.77027				13	7
		Eppin	ENSMUST00000103100		405		16	0	44.1975	6	9	15.1497	0	38.2205	0.594071	Inf				7	1				1	16	1	11	1	88	0.0625	0.0909091	0.0113636	VP
		Eppk1	ENSMUST00000226781		10377		634	0	9.09704	148	127	514.011	490.674	537.349	0.247076					35
		Eps8	ENSMUST00000058210		2466		195	0	14.8824	78	20	123.056	99.9743	146.137	0.162528	0.103093				52	71
		Ercc5	ENSMUST00000027214		3513		127	10	18.9297	69	90	143.974	120.89	167.059	0.625111					6					3	15	2	7	2	90	0.2	0.285714	0.0222222	L
		Ermard	ENSMUST00000097393		1869		81	0	48.6891	6	18	74.5871	51.5148	97.6595	0.241329					36
		Espn	ENSMUST00000030785		2616		338	214	70.4128	41	24	104.169	81.0899	127.248	0.230395	0.105611				38	70				0	0	1	1	1	1		1	1	VP
		Etfb	ENSMUST00000004729		768		48	14	4.6875	16	2	35.353	12.2816	58.4244	0.0565723					81
		Evi2	ENSMUST00000170422		1335		20	0	6.81648	13	23	50.4608	27.3888	73.5329	0.455799					13
		Exoc5	ENSMUST00000162175		2127		52	8	38.1758	22	4	76.317	53.2446	99.3894	0.052413	0.0496183				83	89
		Exoc6b	ENSMUST00000160197		2433		123	24	23.0991	19	5	100.076	77.0006	123.152	0.0499619					83
		Fabp9	ENSMUST00000029038		399		16	0	21.5539	3	1	15.9885	0	39.0594	0.0625448	Inf				80	1
		Fads6	ENSMUST00000056153		1029		90	34	19.6307	23	12	45.6372	22.5659	68.7084	0.262944	0.419065				33	21				2	18	1	15	4	122	0.111111	0.0666667	0.0327869	VP
		Faim	ENSMUST00000112911		606		42	0	2.9703	16	6	28.0881	5.01689	51.1593	0.213614	0.0882353				41	76
		Faiml	ENSMUST00000178051		537		24	0	29.4227	12	11	21.3054	0	44.3762	0.5163	0.229474				10	42
		Fam13c	ENSMUST00000062883		1806		135	22	15.1163	42	11	83.8402	60.7655	106.915	0.131202	0.0309051				59	96
		Fam170a	ENSMUST00000039121		1002		36	0	0.0998004	11	10	43.5999	20.5278	66.6719	0.229359	0.0603248				38	85				2	16	2	16	7	157	0.125	0.125	0.044586	VP
		Fam205a1	ENSMUST00000107979		3945		142	0	86.4132	4	9	142.521	119.416	165.626	0.0631484					79
		Fam205c	ENSMUST00000055944		1113		34	0	3.32435	11	14	44.9009	21.829	67.9729	0.311797	0.693627				26	9
		Fam209	ENSMUST00000029007		513		28	0	7.40741	7	5	23.5541	0.483075	46.6251	0.212277	0.687898				41	9				2	18	1	14	1	147	0.111111	0.0714286	0.00680272	VP
		Fam213a	ENSMUST00000118466		690		30	0	10.1449	16	1	30.5381	7.46701	53.6092	0.032746					89
		Fam228b	ENSMUST00000053458		699		16	0	59.3705	7	3	23.3696	0.298996	46.4401	0.128372					60
		Fam234a	ENSMUST00000114988		1668		76	0	3.71703	33	34	75.6154	52.5404	98.6904	0.449644	0.761905				13	7
		Fam240a	ENSMUST00000177678		294		32	0	9.18367	12	7	15.9328	0	39.0038	0.439346	0.318417				14	30
		Fam240b	ENSMUST00000180282		237		12	0	10.1266	1	2	9.90872	0	32.9798	0.201842					43
		Fam243	ENSMUST00000062638		756		30	0	5.68783	19	9	32.1311	9.05985	55.2023	0.280103	0.207547				30	46
		Fam25c	ENSMUST00000052126		270		16	0	71.8519	4	1	9.97083	0	33.0417	0.100293					68
		Fam47e	ENSMUST00000131166		783		50	0	9.70626	22	36	36.3088	13.2376	59.3801	0.991494	0.546538				1	14				0	17	0	13	0	168	0	0	0	VN
		Fam71d	ENSMUST00000077968		1323		42	0	5.89569	16	18	53.4973	30.4249	76.5696	0.336466	0.666667				23	10
		Fam71e2	ENSMUST00000174409		2265		98	0	7.54967	22	16	100.17	77.092	123.248	0.159728	0.375635				52	25
		Fam71f2	ENSMUST00000115286		894		30	0	1.11857	12	11	37.6503	14.5786	60.7219	0.292163	0.497717				28	17
		Fam72a	ENSMUST00000068613		450		14	4	24.6667	5	2	15.7589	0	38.8298	0.126912	0.5				60	16				1	16	1	6	1	55	0.0625	0.166667	0.0181818	VP
		Fam83d	ENSMUST00000029183		1758		192	126	31.3993	38	18	71.7618	48.6896	94.834	0.25083	0.0797342				34	79
		Fam90a1a	ENSMUST00000110741		1290		22	0	0.387597	15	52	52.759	29.6863	75.8317	0.985614	1.09167				1	4
		Farp1	ENSMUST00000026635		3147		240	0	20.5275	84	23	153.672	130.585	176.759	0.149669	0.144543				55	59
		Fbf1	ENSMUST00000103031		3522		192	0	12.8052	84	74	171.167	148.073	194.262	0.432326	0.206983				15	46				7	17	5	14	18	169	0.411765	0.357143	0.106509	VP
		Fbxl8	ENSMUST00000036221		1125		170	132	52.7111	16	15	42.7359	19.6652	65.8066	0.350993	0.337748				22	28				3	17	2	13	2	116	0.176471	0.153846	0.0172414	VP
		Fbxw10	ENSMUST00000176577		3078		139	0	10.3964	32	10	137.207	114.122	160.293	0.0728825	0.241685				76	40				3	14	2	15	3	119	0.214286	0.133333	0.0252101	VP
		Fbxw13	ENSMUST00000061456		1401		42	0	1.78444	21	34	57.7505	34.6774	80.8236	0.58874					7					2	13	1	12	6	132	0.153846	0.0833333	0.0454545	VP
		Fbxw14	ENSMUST00000198844		1401		44	0	68.6652	4	19	48.151	25.0793	71.2228	0.394592					18
		Fbxw15	ENSMUST00000056745		1401		32	0	10.0642	19	20	54.0187	30.9467	77.0908	0.370242					20
		Fbxw16	ENSMUST00000084984		1395		32	0	10.9677	24	39	54.2966	31.2246	77.3687	0.718277					4
		Fbxw18	ENSMUST00000098359		1410		46	0	6.24113	29	23	57.8874	34.8147	80.9601	0.397323					17
		Fbxw19	ENSMUST00000076617		1401		38	0	14.2041	19	35	55.4858	32.4139	78.5577	0.630792					6
		Fbxw20	ENSMUST00000079548		1407		46	0	5.97015	18	37	58.0042	34.9315	81.077	0.637885					5
		Fbxw21	ENSMUST00000054925		1407		30	0	6.8941	18	40	54.4192	31.3469	77.4916	0.735034	0.719193				4	8
		Fbxw22	ENSMUST00000080626		1401		37	0	12.2769	25	30	54.8989	31.8269	77.971	0.546459					8
		Fbxw24	ENSMUST00000073962		1401		42	2	1.71306	25	14	56.6148	33.5418	79.6877	0.247285					35
		Fbxw25	ENSMUST00000163839		1401		36	0	3.99714	33	37	55.053	31.9803	78.1256	0.67208					5
		Fbxw26	ENSMUST00000071917		1401		38	0	20.4854	24	49	54.3313	31.2598	77.4028	0.901875					2					1	17	1	14	2	169	0.0588235	0.0714286	0.0118343	VP
		Fbxw27	ENSMUST00000197125		630		22	0	24.7619	11	25	24.4504	1.37965	47.5211	1.02248					1
		Fbxw28	ENSMUST00000112039		1401		40	0	61.8844	5	17	48.5562	25.4849	71.6275	0.35011					22
		Fcgr1	ENSMUST00000029748		1215		62	0	30.9465	19	49	50.5612	27.4901	73.6322	0.969123					2
		Fcgr2b	ENSMUST00000027966		1023		36	0	4.78983	17	21	43.0146	19.9428	66.0863	0.488206	0.518919				11	15
		Fcgr4	ENSMUST00000078825		750		20	0	0.666667	12	15	30.5227	7.45137	53.594	0.491438	0.728814				11	8
		Fdft1	ENSMUST00000224625		1251		58	12	12.2302	7	3	53.5718	30.4998	76.6438	0.0559996					82					1	1	1	1	1	1	1	1	1	L
		Fdx1l	ENSMUST00000010348		525		68	62	36.381	6	3	18.3872	0	41.4579	0.163157					51
		Fem1a	ENSMUST00000060253		1965		260	156	49.5674	35	14	83.406	60.3329	106.479	0.167854					50
		Fer1l5	ENSMUST00000179162		6117		303	0	11.656	119	75	281.712	258.57	304.854	0.266229	0.173759				32	52
		Fez1	ENSMUST00000034630		1179		38	0	3.81679	19	6	48.6004	25.5282	71.6725	0.123456	0.118227				61	66
		Ffar3	ENSMUST00000094583		960		72	0	21.5625	16	5	48.1841	25.1127	71.2555	0.103769	0.0769231				67	80
		Fgf1	ENSMUST00000040647		468		38	0	16.6667	19	2	21.6001	0	44.671	0.0925923					70
		Fignl2	ENSMUST00000213610		1935		498	310	94.677	17	6	88.3568	65.2784	111.435	0.0679065	0.0769231				78	80
		Fkbp1a	ENSMUST00000044011		327		18	12	27.5229	1	0	11.8167	0	34.8876	0					95
		Flcn	ENSMUST00000102697		1740		114	0	24.0805	31	6	84.6941	61.6201	107.768	0.0708432	0.0248447				77	98
		Fmn1	ENSMUST00000102547		4401		171	0	14.1332	84	82	188.917	165.818	212.016	0.434053	0.245192				15	40
		Fndc11	ENSMUST00000050026		981		48	0	13.1498	15	6	46.8202	23.7486	69.8918	0.12815	0.263889				60	37
		Fndc9	ENSMUST00000060185		681		34	0	0.440529	16	6	31.5628	8.49143	54.6342	0.190097	0.0527778				45	88				8	17	8	16	24	149	0.470588	0.5	0.161074	VP
		Foxd1	ENSMUST00000105098		1371		404	392	100	22	3	41.7018	18.627	64.7765	0.0719394	0.0735849				77	81
		Foxd4	ENSMUST00000058600		1335		222	222	78.427	42	43	40.6187	17.5464	63.691	1.05863	0.189974				1	49				1	16	1	12	1	90	0.0625	0.0833333	0.0111111	VP
		Foxf2	ENSMUST00000042054		1341		242	230	85.5332	22	2	43.345	20.2722	66.4179	0.0461414	0.034965				85	95
		Foxi3	ENSMUST00000069634		1200		162	130	51.4167	21	8	47.0744	24.0036	70.1452	0.169944	0.0654762				50	84
		Foxo6	ENSMUST00000102656		1680		406	338	92.8571	18	3	61.9325	38.8568	85.0083	0.0484398					84
		Foxp1	ENSMUST00000113322		2118		113	0	25.5902	31	6	96.0116	72.9365	119.087	0.0624924	0.0357143				80	95				3	13	2	4	2	34	0.230769	0.5	0.0588235	L
		Fpr-rs3	ENSMUST00000071189		1032		22	0	0	19	15	40.9125	17.8407	63.9844	0.366636	0.243902				20	40
		Fpr-rs4	ENSMUST00000095651		972		10	0	0.720165	5	24	36.4817	13.4102	59.5533	0.657864	1.15789				5	4
		Fpr-rs6	ENSMUST00000095636		1020		18	0	9.01961	29	24	38.8039	15.7326	61.8752	0.618494					6
		Fpr-rs7	ENSMUST00000095637		1017		14	0	31.8584	22	25	35.6145	12.5439	58.6851	0.701961					4
		Fpr2	ENSMUST00000064068		1056		14	0	0.284091	18	16	40.9893	17.9175	64.0612	0.390346	0.149425				18	58
		Fpr3	ENSMUST00000054871		1056		14	0	13.0682	17	22	39.4821	16.4109	62.5533	0.557214	0.423313				8	21				3	18	3	18	6	194	0.166667	0.166667	0.0309278	VP
		Frat1	ENSMUST00000087155		825		202	202	100	17	8	24.2426	1.17088	47.3144	0.329997					24
		Frg1	ENSMUST00000033999		777		22	4	49.4208	8	5	26.9514	3.88086	50.0219	0.185519	0.109677				46	69
		Frg2f1	ENSMUST00000079611		684		6	0	6.43275	9	26	26.361	3.28998	49.4321	0.986304	0.718919				1	8
		Furin	ENSMUST00000120753		2382		183	0	21.9563	47	11	122.844	99.7642	145.925	0.0895441	0.0718563				71	81				1	1	2	3	2	3	1	0.666667	0.666667	L
		Fxn	ENSMUST00000081333		624		79	47	29.8077	13	8	25.2166	2.14589	48.2872	0.317252	0.437186				25	20				1	1	2	3	2	3	1	0.666667	0.666667	L
		Fxyd1	ENSMUST00000039909		279		29	16	78.1362	1	2	10.1438	0	33.2147	0.197165					44
		Fxyd2	ENSMUST00000041005		195		20	0	6.66667	3	3	9.82599	0	32.8971	0.305313	1.05941				27	4
		Fxyd3	ENSMUST00000167369		267		8	0	50.9363	4	2	9.18288	0	32.2538	0.217797	0.259912				40	37				1	17	1	14	1	168	0.0588235	0.0714286	0.00595238	VP
		Fxyd4	ENSMUST00000005114		267		6	0	4.49438	6	4	10.0943	0	33.1654	0.396264	0.171512				18	53
		G6pd2	ENSMUST00000053876		1542		56	0	0.324254	25	41	70.8256	47.7508	93.9004	0.578887	0.522613				7	15				3	16	3	17	3	175	0.1875	0.176471	0.0171429	VP
		Gabrg3	ENSMUST00000068911		1404		56	4	19.4444	33	2	57.6685	34.5967	80.7403	0.034681	0.0694444				89	82				3	11	1	11	7	82	0.272727	0.0909091	0.0853659	VP
		Gabrr3	ENSMUST00000114341		1395		76	0	8.53047	33	20	62.8146	39.7415	85.8876	0.318398	0.0921659				25	74
		Gal3st2	ENSMUST00000094663		1191		77	0	100	7	9	46.688	23.6149	69.761	0.192769					45
		Gal3st2b	ENSMUST00000178757		1185		75	0	100	1	5	46.1078	23.0348	69.1808	0.108442					65
		Gal3st2c	ENSMUST00000097632		1191		75	0	56.6751	19	15	50.981	27.91	74.0519	0.294227					28
		Gale	ENSMUST00000102540		1044		82	0	41.1877	16	4	50.776	27.705	73.8469	0.0787774	0.12				74	65
		Galnt2	ENSMUST00000034458		1713		187	36	11.0917	44	3	91.8318	68.7553	114.908	0.0326684					89
		Galntl5	ENSMUST00000030778		1296		60	0	28.3179	25	11	53.92	30.8488	76.9913	0.204006	0.224215				43	43				1	18	1	23	1	254	0.0555556	0.0434783	0.00393701	VP
		Ganc	ENSMUST00000135074		2742		108	0	7.73158	40	48	119.452	96.3702	142.534	0.401835	0.387931				17	24
		Gas2l2	ENSMUST00000052521		2583		128	0	23.7708	44	54	121.484	98.4051	144.564	0.444501	0.542373				14	14				4	14	3	5	4	96	0.285714	0.6	0.0416667	VP
		Gatc	ENSMUST00000139167		468		68	66	65.812	3	6	14.3541	0	37.4248	0.418	0.379747				16	24
		Gbp10	ENSMUST00000065588		1836		48	0	99.7277	13	18	55.8921	32.8131	78.9712	0.322049					25
		Gbp2	ENSMUST00000165774		1770		49	0	10.226	25	29	70.0085	46.935	93.0819	0.414236	0.131078				16	62				3	17	3	18	3	194	0.176471	0.166667	0.0154639	VP
		Gbp2b	ENSMUST00000029936		1770		25	0	0.564972	1	2	68.2555	45.1811	91.3298	0.0293017	0.474542				90	18
		Gbp4	ENSMUST00000100962		1896		54	0	19.1983	30	71	74.9073	51.8342	97.9805	0.947838	0.648858				2	10				1	16	1	8	1	105	0.0625	0.125	0.00952381	VP
		Gbp8	ENSMUST00000031235		1578		40	0	21.8631	22	45	60.9349	37.8631	84.0067	0.738493					4
		Gbp9	ENSMUST00000031238		1860		56	0	19.6774	29	35	74.421	51.348	97.4941	0.470297					12
		Gcat	ENSMUST00000006544		1251		102	38	23.2614	18	13	58.2609	35.1891	81.3327	0.223134					39
		Gcat	ENSMUST00000171999		1149		94	38	20.0174	0	2	53.0386	29.9669	76.1102	0.0377084					88
		Gcnt7	ENSMUST00000099060		1302		60	0	11.828	31	39	59.1639	36.0915	82.2364	0.659185	0.456522				5	19
		Gcsh	ENSMUST00000040484		513		48	32	16.3743	2	4	19.4108	0	42.4817	0.206071	0.876923				42	6				1	1	2	3	2	3	1	0.666667	0.666667	L
		Gdf1	ENSMUST00000207684		1074		180	36	86.0335	14	10	61.3536	38.2818	84.4253	0.16299					51
		Gdf10	ENSMUST00000168727		1431		134	0	41.789	31	23	76.5121	53.4395	99.5846	0.300606	0.0460829				27	91				1	15	1	12	1	101	0.0666667	0.0833333	0.00990099	VP
		Gdf2	ENSMUST00000100720		1287		68	0	8.54701	36	19	58.6204	35.5477	81.6931	0.324119	0.0606061				24	85				4	21	2	19	3	170	0.190476	0.105263	0.0176471	VP
		Gdpgp1	ENSMUST00000062915		1161		70	0	38.5874	27	22	53.4299	30.3588	76.501	0.411754	0.165663				16	54
		Gfap	ENSMUST00000067444		1293		146	40	22.8152	29	10	66.0807	43.0083	89.1532	0.15133	0.199052				54	47
		Ggct	ENSMUST00000131475		567		54	22	32.4515	6	7	23.8523	0.781606	46.9229	0.293473	0.319277				28	30
		Ggnbp2	ENSMUST00000108081		2097		96	12	14.9261	21	5	92.9724	69.8965	116.048	0.0537794	0.0344828				82	95				4	16	3	14	8	113	0.25	0.214286	0.0707965	SV
		Ggt1	ENSMUST00000006508		1707		138	0	29.0568	49	18	84.5889	61.5151	107.663	0.212794	0.19186				41	48
		Gh	ENSMUST00000103071		651		52	0	12.1352	15	2	33.1989	10.1278	56.27	0.060243	0.0909091				80	75				12	20	8	14	25	125	0.6	0.571429	0.2	SV
		Ghr	ENSMUST00000069451		1953		58	0	14.9514	17	24	78.6726	55.5987	101.747	0.305062	0.324324				27	29
		Gimap3	ENSMUST00000204036		906		28	0	59.713	14	16	33.7042	10.6336	56.7748	0.474718	0.354379				12	26				1	11	1	11	1	82	0.0909091	0.0909091	0.0121951	VP
		Gimap5	ENSMUST00000055558		927		22	0	11.7584	7	13	38.6798	15.6085	61.751	0.336093	0.823276				23	6
		Gimap6	ENSMUST00000053661		918		32	0	9.25926	14	14	37.9816	14.9103	61.053	0.368599	0.679245				20	9				5	17	6	27	16	292	0.294118	0.222222	0.0547945	VP
		Gimd1	ENSMUST00000212804		654		22	0	18.0428	15	12	25.7565	2.6857	48.8274	0.465901	0.533784				12	15
		Gja1	ENSMUST00000220069		1149		88	0	6.00522	17	1	56.1882	33.1156	79.2609	0.0177973					93
		Gja5	ENSMUST00000072600		1077		62	0	1.02136	24	10	52.9546	29.8818	76.0273	0.188841	0.117871				46	66
		Gjb2	ENSMUST00000055698		681		44	0	0	15	2	32.6513	9.57986	55.7227	0.0612533					80
		Glipr1l1	ENSMUST00000073617		711		32	0	47.9606	13	12	27.587	4.51653	50.6575	0.434987	0.514851				14	15
		Glipr1l3	ENSMUST00000220085		711		20	0	29.8172	12	24	27.1542	4.08352	50.2248	0.883842					2
		Glud1	ENSMUST00000022322		1677		149	96	27.6685	20	6	67.1125	44.0405	90.1845	0.0894021	0.0808081				71	78
		Glyat	ENSMUST00000044976		891		20	0	6.84624	16	19	35.5886	12.5173	58.6599	0.533879	0.443609				9	19
		Gm10031	ENSMUST00000190422		1176		48	4	100	6	13	41.6152	18.5421	64.6884	0.312386					26
		Gm10053	ENSMUST00000073080		318		8	0	91.195	0	4	9.3952	0	32.4661	0.425749					15
		Gm10073	ENSMUST00000073722		345		30	0	91.5942	4	5	13.564	0	36.6347	0.368623	0.622271				20	11
		Gm10184	ENSMUST00000086423		1590		76	0	100	2	5	55.6528	32.5765	78.729	0.0898427					71
		Gm10320	ENSMUST00000170205		342		36	0	98.538	2	6	16.3646	0	39.4353	0.366645					20
		Gm10334	ENSMUST00000095999		741		13	0	76.7881	14	10	23.3734	0.30256	46.4442	0.427837					15
		Gm10358	ENSMUST00000212864		1002		52	0	10.7784	3	12	46.0539	22.9823	69.1256	0.260564					33
		Gm10696	ENSMUST00000161475		1074		18	0	78.0261	9	13	34.81	11.7386	57.8814	0.373456					19
		Gm10697	ENSMUST00000091692		1023		24	0	85.2395	0	4	32.6304	9.55881	55.702	0.122585					61
		Gm10767	ENSMUST00000168767		312		6	0	71.7949	1	4	10.1341	0	33.205	0.394706	Inf				18	1
		Gm1113	ENSMUST00000183573		2331		98	0	4.9335	26	26	108.971	85.8901	132.051	0.238596					36
		Gm1123	ENSMUST00000076730		1173		48	0	18.8406	15	22	49.6527	26.5812	72.7241	0.443078					14
		Gm11237	ENSMUST00000178319		1083		42	0	41.7359	9	10	44.1288	21.0581	67.1995	0.226609					38
		Gm11238	ENSMUST00000084479		1083		40	0	83.9335	2	4	38.9181	15.8465	61.9897	0.10278					67
		Gm11239	ENSMUST00000171348		1083		42	0	34.072	1	0	44.9669	21.8961	68.0377	0					95
		Gm11273	ENSMUST00000044043		390		28	0	100	6	4	15.9108	0	38.9815	0.251402					34
		Gm11397	ENSMUST00000050276		1134		16	0	100	4	9	31.5177	8.44435	54.591	0.285554					29
		Gm11437	ENSMUST00000050771		873		20	0	5.04009	13	15	33.7561	10.6848	56.8274	0.444364	0.261261				14	37
		Gm11487	ENSMUST00000084480		1065		42	0	68.9202	19	28	40.7715	17.7005	63.8424	0.686755					4
		Gm11554	ENSMUST00000105056		573		20	0	100	2	4	23.3498	0.278931	46.4206	0.171308					50
		Gm11555	ENSMUST00000104929		528		20	0	81.0606	12	10	23.5198	0.449201	46.5903	0.425174	0.328613				15	29
		Gm11564	ENSMUST00000105055		606		16	0	25.9076	11	9	26.9061	3.83533	49.9768	0.334497					23
		Gm11569	ENSMUST00000105057		543		18	0	94.1068	6	7	22.041	0	45.1117	0.31759					25
		Gm11595	ENSMUST00000107440		870		34	0	53.908	16	8	39.7511	16.6806	62.8217	0.201252					43
		Gm11596	ENSMUST00000105058		618		18	0	7.28155	11	32	29.5902	6.51902	52.6613	1.08144					1
		Gm11756	ENSMUST00000107310		1071		42	0	100	3	11	36.9181	13.8455	59.9907	0.297957					28
		Gm11757	ENSMUST00000107321		1083		42	0	100	1	1	37.4136	14.3409	60.4862	0.0267283					91
		Gm11985	ENSMUST00000122910		621		22	0	4.50886	19	20	28.1863	5.11512	51.2575	0.709565					4
		Gm12169	ENSMUST00000109228		753		35	0	10.757	15	24	32.5357	9.46458	55.6068	0.737652	0.205689				4	46
		Gm12184	ENSMUST00000104959		345		40	0	100	3	10	15.6534	0	38.7241	0.638839					5
		Gm12355	ENSMUST00000104933		492		42	0	100	7	14	22.4975	0	45.5682	0.622291					6
		Gm12569	ENSMUST00000126189		678		32	0	10.767	8	9	29.8195	6.74843	52.8905	0.301816					27
		Gm13178	ENSMUST00000036876		1227		24	0	18.4189	20	24	46.7999	23.7286	69.8711	0.512822	0.681979				10	9
		Gm13420	ENSMUST00000129574		747		116	14	77.3762	14	12	40.3758	17.3051	63.4464	0.297208					28
		Gm13539	ENSMUST00000211245		552		8	0	13.2246	0	7	20.6877	0	43.7586	0.338366					23
		Gm13547	ENSMUST00000113810		492		22	0	31.0976	7	14	20.7975	0	43.8682	0.673158					5					2	17	2	13	2	163	0.117647	0.153846	0.0122699	VP
		Gm13723	ENSMUST00000130722		948		16	0	15.2954	22	28	34.5392	11.4682	57.6101	0.810674					3
		Gm13762	ENSMUST00000144908		936		6	0	9.72222	11	20	34.0535	10.9824	57.1247	0.587311					7
		Gm13871	ENSMUST00000107319		1083		44	0	100	1	1	37.658	14.5854	60.7307	0.0265548					91
		Gm14085	ENSMUST00000110521		1983		38	0	91.528	37	72	59.9493	36.8706	83.0279	1.20102	0.499329				1	16
		Gm14548	ENSMUST00000070639		2043		28	0	98.8253	22	41	61.1478	38.0664	84.2291	0.670507					5
		Gm14851	ENSMUST00000077452		351		6	0	100	4	8	10.4101	0	33.481	0.768486					3
		Gm15292	ENSMUST00000098895		282		4	0	100	2	8	7.32433	0	30.3953	1.09225					1
		Gm15448	ENSMUST00000153846		2049		35	0	98.8775	20	49	60.9527	37.8712	84.0342	0.803902					3
		Gm17087	ENSMUST00000184183		471		16	0	0.636943	12	31	20.5183	0	43.5894	1.51085	1.27174				1	3
		Gm19935	ENSMUST00000209208		159		16	0	64.1509	4	2	6.68428	0	29.7553	0.29921					27
		Gm2000	ENSMUST00000102782		372		44	4	100	5	15	16.8714	0	39.9421	0.889079					2
		Gm2001	ENSMUST00000223236		222		12	0	64.4144	1	3	8.0702	0	31.1412	0.371738					20
		Gm20219	ENSMUST00000209718		264		34	0	25.7576	8	2	15.8732	0	38.9441	0.125998					61
		Gm2115	ENSMUST00000180387		180		12	0	0	3	1	8.15396	0	31.2251	0.12264					61
		Gm21293	ENSMUST00000170919		801		22	0	78.7765	2	2	27.33	4.25913	50.4008	0.0731797					76
		Gm21885	ENSMUST00000208510		438		14	0	3.42466	10	11	17.7626	0	40.8336	0.619279	0.465205				6	18
		Gm21964	ENSMUST00000219454		1314		54	0	0	15	13	59.3127	36.2393	82.3861	0.219177	0.515152				40	15
		Gm21987	ENSMUST00000119704		192		18	18	55.2083	0	0	5.42641	0	28.4975	0					95
		Gm27021	ENSMUST00000181333		471		66	42	75.1592	3	5	17.8204	0	40.8911	0.280577					30
		Gm28040	ENSMUST00000195286		381		62	0	65.6168	17	14	24.9469	1.87636	48.0175	0.561191					8
		Gm28635	ENSMUST00000189772		2817		184	0	14.6965	34	7	142.265	119.179	165.35	0.0492041					84
		Gm29609	ENSMUST00000101411		2724		129	20	10.022	40	14	123.268	100.186	146.35	0.113574	0.434286				64	20
		Gm29735	ENSMUST00000209599		660		6	0	61.9697	13	5	24.792	1.72142	47.8625	0.201678					43
		Gm29776	ENSMUST00000224691		2100		84	0	8.09524	21	19	94.5925	71.5153	117.67	0.200862					43
		Gm30302	ENSMUST00000220773		3333		44	0	0.420042	39	84	131.354	108.266	154.441	0.639495					5
		Gm3417	ENSMUST00000097399		576		26	0	62.1528	2	5	21.077	0	44.1476	0.237225					37
		Gm3435	ENSMUST00000097395		1317		49	0	52.4677	3	3	48.8346	25.7637	71.9055	0.0614319					80
		Gm34653	ENSMUST00000201786		1107		40	0	4.78771	26	22	45.433	22.3612	68.5049	0.484229					11
		Gm37240	ENSMUST00000154148		759		34	0	22.2661	9	2	30.787	7.71624	53.8578	0.0649624					79
		Gm37596	ENSMUST00000193565		1011		24	0	100	8	10	30.8651	7.79264	53.9376	0.32399					24
		Gm37797	ENSMUST00000212114		786		4	0	14.1221	11	20	26.9641	3.89322	50.035	0.741727					3
		Gm38100	ENSMUST00000201297		1344		64	0	2.23214	31	34	58.936	35.8628	82.0091	0.576897	0.493927				7	17
		Gm3839	ENSMUST00000181173		1002		56	4	54.2914	6	6	41.5104	18.4398	64.581	0.144542					56
		Gm38394	ENSMUST00000179598		2943		66	0	17.8389	37	21	113.845	90.7664	136.923	0.184462					47
		Gm38655	ENSMUST00000224277		822		20	0	17.5182	16	17	34.9898	11.9188	58.0608	0.485856					11
		Gm39115	ENSMUST00000211350		699		2	0	42.6323	9	4	27.3105	4.23999	50.3811	0.146464					55
		Gm39653	ENSMUST00000226288		546		18	0	17.5824	9	4	20.9848	0	44.0556	0.190614					45
		Gm40193	ENSMUST00000209971		237		14	0	35.0211	2	0	11.3907	0	34.4616	0					95
		Gm4131	ENSMUST00000186010		957		80	0	17.8683	23	18	49.5516	26.48	72.6232	0.363258					20
		Gm42372	ENSMUST00000206129		615		24	0	15.2846	12	6	26.3965	3.32563	49.4674	0.227303					38
		Gm42517	ENSMUST00000197216		1125		238	224	100	9	3	33.7445	10.6713	56.8176	0.0889035					71
		Gm428	ENSMUST00000084475		1083		40	0	41.2742	0	4	43.8799	20.8092	66.9506	0.0911579					70
		Gm4302	ENSMUST00000168769		885		28	0	22.4859	5	23	36.5323	13.4615	59.6032	0.629579					6
		Gm43302	ENSMUST00000050011		1836		50	0	51.5251	23	27	65.1613	42.0894	88.2333	0.414356					16
		Gm4340	ENSMUST00000181615		807		22	0	93.1846	6	6	26.3829	3.31157	49.4542	0.22742					38
		Gm4353	ENSMUST00000111755		978		30	0	100	4	10	32.1634	9.09119	55.2356	0.310912					26
		Gm436	ENSMUST00000105747		1224		18	0	0	12	20	48.2051	25.1328	71.2775	0.414894	0.434783				16	20
		Gm43738	ENSMUST00000200659		2589		141	2	30.5137	7	12	119.581	96.5025	142.659	0.100351	0.392157				68	23
		Gm438	ENSMUST00000105746		1182		22	0	0.253807	21	30	47.024	23.9518	70.0963	0.637972	5.7037				5	2
		Gm44511	ENSMUST00000204394		672		20	0	30.506	2	13	25.3985	2.32789	48.4692	0.511841					10
		Gm45261	ENSMUST00000211023		594		22	0	6.39731	7	23	25.3044	2.2333	48.3754	0.908934					2
		Gm4553	ENSMUST00000210925		855		2	0	41.5205	9	3	33.861	10.7905	56.9316	0.0885974					71
		Gm45713	ENSMUST00000209467		1341		83	4	25.7271	5	16	62.2808	39.2088	85.3527	0.256901					33
		Gm45716	ENSMUST00000134929		282		20	0	2.48227	6	6	12.9013	0	35.9724	0.46507					12
		Gm45837	ENSMUST00000084894		2886		181	28	21.4484	64	11	129.043	105.962	152.124	0.085243					72
		Gm4737	ENSMUST00000059524		1299		74	0	100	6	10	50.3699	27.2962	73.4437	0.198531					44
		Gm47429	ENSMUST00000225905		243		8	0	11.9342	4	5	9.17027	0	32.2414	0.54524					8
		Gm4756	ENSMUST00000208039		1008		42	0	9.22619	24	30	44.0045	20.9329	67.0761	0.681748					5
		Gm4858	ENSMUST00000194595		735		18	0	94.966	19	32	23.0133	0	46.0845	1.3905					1
		Gm4881	ENSMUST00000206705		1059		62	0	71.8602	15	9	46.2858	23.2148	69.3568	0.194444					44
		Gm4884	ENSMUST00000164422		2085		30	0	52.3741	31	66	72.9305	49.8578	96.0033	0.904971					2
		Gm49336	ENSMUST00000041905		1764		60	24	28.9683	17	5	65.4886	42.4168	88.5603	0.0763492					75
		Gm49368	ENSMUST00000098015		3699		150	0	5.48797	58	36	165.526	142.43	188.621	0.217489					40
		Gm49380	ENSMUST00000185479		1275		72	2	42.5882	9	8	56.5702	33.499	79.6413	0.141417					57
		Gm49394	ENSMUST00000228850		1041		94	0	73.1988	18	10	46.7226	23.6516	69.7936	0.214029					41
		Gm49486	ENSMUST00000053926		1593		112	0	13.371	7	2	77.946	54.8718	101.02	0.0256588					91
		Gm4950	ENSMUST00000091905		618		44	0	16.343	6	22	29.905	6.834	52.9759	0.735664	1.13907				4	4
		Gm49510	ENSMUST00000134703		1791		112	0	45.8403	25	11	79.6317	56.559	102.704	0.138136					57
		Gm5065	ENSMUST00000056639		498		24	0	11.0442	10	11	21.2154	0	44.2863	0.518491	0.308571				10	31
		Gm5096	ENSMUST00000091776		1224		78	0	100	10	20	48.3677	25.2945	71.4409	0.413499					16
		Gm5114	ENSMUST00000108017		2577		40	0	55.8789	28	81	89.9762	66.901	113.052	0.900238					2
		Gm5286	ENSMUST00000159524		1074		14	0	76.3501	6	9	32.8455	9.77416	55.9169	0.27401					31
		Gm5294	ENSMUST00000179205		651		106	0	92.1659	14	12	38.4239	15.3533	61.4946	0.312305					26
		Gm5414	ENSMUST00000062879		1659		36	0	39.3008	44	69	61.9459	38.8746	85.0173	1.11387					1
		Gm5416	ENSMUST00000089628		294		18	0	28.9116	5	5	11.9462	0	35.0171	0.418544					16
		Gm5426	ENSMUST00000074615		312		14	0	100	7	10	10.1404	0	33.2113	0.986156					1
		Gm5483	ENSMUST00000114858		294		8	0	64.6259	4	6	8.93964	0	32.0105	0.671168					5
		Gm5519	ENSMUST00000042061		513		38	0	92.5926	4	10	20.7258	0	43.7965	0.48249	0.383117				11	24
		Gm5591	ENSMUST00000079759		2568		42	0	42.3676	28	76	91.9799	68.9058	115.054	0.826268					2
		Gm5592	ENSMUST00000097044		2574		30	0	38.1507	9	18	91.765	68.6912	114.839	0.196153					44
		Gm5678	ENSMUST00000120115		834		46	0	58.1535	21	25	34.8959	11.8254	57.9665	0.716416	0.151837				4	57
		Gm5689	ENSMUST00000041389		294		10	0	2.04082	5	21	11.2391	0	34.3103	1.86847					1
		Gm5724	ENSMUST00000148411		2013		42	0	13.3631	33	54	76.985	53.9112	100.059	0.701435	0.538043				4	14
		Gm5767	ENSMUST00000201722		237		10	0	0.421941	3	1	10.4349	0	33.506	0.0958321	0.244344				69	40
		Gm5771	ENSMUST00000049079		738		11	0	80.3523	13	8	22.9056	0	45.9765	0.349259					22
		Gm5773	ENSMUST00000090853		1095		12	0	76.0731	10	14	34.0799	11.0085	57.1513	0.4108					16
		Gm5868	ENSMUST00000031124		438		30	0	30.3653	4	10	19.1002	0	42.1709	0.523556	0.399002				9	23
		Gm597	ENSMUST00000059937		2691		40	0	0.891862	65	193	106.221	83.1398	129.302	1.81697	1.37631				1	3
		Gm6563	ENSMUST00000056396		633		20	0	100	0	2	19.4676	0	42.5388	0.102735					67
		Gm6569	ENSMUST00000154520		528		142	108	100	15	4	21.5947	0	44.6654	0.185231	0.0756303				47	80
		Gm6614	ENSMUST00000181791		1953		26	0	35.0742	31	85	68.7742	45.7023	91.846	1.23593					1
		Gm6657	ENSMUST00000211288		834		22	0	26.7386	16	21	30.208	7.1373	53.2786	0.695181					4
		Gm6685	ENSMUST00000042595		687		62	0	72.7802	11	22	33.0804	10.0098	56.1509	0.665047					5
		Gm6741	ENSMUST00000057074		747		38	0	97.1888	1	0	26.3682	3.29698	49.4394	0					95
		Gm6904	ENSMUST00000168702		609		10	0	80.624	7	14	18.2264	0	41.2972	0.768116					3
		Gm7072	ENSMUST00000233465		2070		18	0	23.8164	32	47	71.8531	48.7807	94.9254	0.654113					5
		Gm7075	ENSMUST00000054760		339		30	0	52.5074	4	19	15.2289	0	38.2997	1.24763	1.30769				1	3
		Gm7102	ENSMUST00000180168		537		54	6	78.7709	5	17	25.747	2.67642	48.8175	0.660272	1.84028				5	2
		Gm7271	ENSMUST00000191515		519		25	0	2.50482	15	0	21.54	0	44.6111	0					95
		Gm7324	ENSMUST00000094051		1167		74	0	100	2	3	51.4935	28.4207	74.5663	0.0582598					81
		Gm765	ENSMUST00000164491		570		26	0	13.5088	10	8	22.9825	0	46.0535	0.34809	0.753846				22	8
		Gm7849	ENSMUST00000110752		351		10	0	100	1	1	11.2716	0	34.3425	0.0887182					71
		Gm7861	ENSMUST00000110749		351		10	0	100	2	7	11.2716	0	34.3425	0.621027					6
		Gm8765	ENSMUST00000099518		3054		34	0	33.6608	18	52	111.017	87.9412	134.094	0.468395					12
		Gm8773	ENSMUST00000101627		399		10	0	3.00752	10	5	15.6893	0	38.7603	0.31869					25
		Gm884	ENSMUST00000167262		4404		123	0	13.3969	43	84	174.636	151.542	197.73	0.481	1.1498				11	4
		Gm8994	ENSMUST00000204530		1236		118	0	35.0324	3	7	63.4408	40.3691	86.5126	0.110339					65
		Gm9008	ENSMUST00000097218		1275		72	0	95.451	6	13	50.0938	27.0207	73.167	0.259513					33
		Gm9040	ENSMUST00000177762		2409		122	0	99.917	3	4	89.1865	66.1004	112.273	0.0448499					85
		Gm9048	ENSMUST00000177744		2409		122	0	100	0	1	89.1658	66.0797	112.252	0.0112151					95
		Gm9049	ENSMUST00000178998		2409		120	0	100	1	0	88.5825	65.4964	111.669	0					95
		Gm906	ENSMUST00000099521		3054		38	0	40.5043	19	51	109.746	86.6697	132.822	0.46471					12
		Gm9125	ENSMUST00000180746		1098		16	0	4.91803	5	3	42.2949	19.2232	65.3665	0.0709306					77
		Gm9745	ENSMUST00000187196		684		16	0	37.5731	3	3	25.0861	2.01557	48.1567	0.119588					62
		Gm9833	ENSMUST00000061419		1497		92	0	96.5932	3	8	57.7557	34.6809	80.8305	0.138514	0.251572				57	39
		Gm9918	ENSMUST00000181801		525		42	16	87.4286	5	7	21.1425	0	44.2132	0.331087					24
		Gmcl1	ENSMUST00000001185		1575		116	66	26.2222	17	2	62.4065	39.3348	85.4782	0.0320479					89
		Gnai1	ENSMUST00000074694		1065		92	24	13.5211	27	1	48.073	25.0013	71.1446	0.0208017					93					2	12	1	7	1	73	0.166667	0.142857	0.0136986	VP
		Gnaz	ENSMUST00000037813		1068		120	0	65.0749	18	2	55.2028	32.1317	78.2739	0.03623					88					1	1	1	2	1	26	1	0.5	0.0384615	L
		Gnb1	ENSMUST00000165335		1023		50	0	7.42913	6	5	47.7462	24.6743	70.8181	0.10472					66					4	14	2	3	4	46	0.285714	0.666667	0.0869565	L
		Golga2	ENSMUST00000100194		3081		166	10	13.6969	20	13	142.406	119.32	165.491	0.0912886	0.381342				70	24
		Golt1a	ENSMUST00000094557		402		22	0	20.398	5	7	16.2589	0	39.3298	0.430534					15
		Gon4l	ENSMUST00000107498		6729		275	0	14.8313	49	59	295.722	272.577	318.868	0.199511	0.425532				43	21
		Gon7	ENSMUST00000173969		297		50	48	69.0236	4	4	8.79903	0	31.8699	0.454596	0.105386				13	70
		Gopc	ENSMUST00000020008		1368		93	34	28.5088	18	3	57.7661	34.6946	80.8375	0.0519336	0.0401606				83	93				1	9	1	6	1	20	0.111111	0.166667	0.05	SV
		Gosr2	ENSMUST00000021329		639		33	2	10.1721	13	10	28.3578	5.28678	51.4289	0.352636					21					1	1	1	1	1	1	1	1	1	L
		Gpat3	ENSMUST00000112887		1317		66	12	27.7145	35	7	53.5666	30.4954	76.6379	0.130678	0.0215054				59	99
		Gphb5	ENSMUST00000051079		393		14	0	1.78117	11	5	17.2084	0	40.2795	0.290555					29
		Gpihbp1	ENSMUST00000023243		687		24	0	4.65793	10	9	30.1257	7.05451	53.1969	0.298748	0.201172				27	47
		Gpr1	ENSMUST00000050536		1062		30	0	0.847458	23	14	42.8398	19.7679	65.9118	0.326799	0.319588				24	30
		Gpr179	ENSMUST00000093942		6882		384	0	30.6597	130	164	322.808	299.66	345.957	0.508041	0.528302				10	15
		Gpr33	ENSMUST00000040161		1020		22	0	5	9	17	39.6197	16.5481	62.6912	0.42908	0.648148				15	10				2	17	2	16	2	192	0.117647	0.125	0.0104167	VP
		Gpr89	ENSMUST00000029738		1368		73	2	16.3012	25	1	60.2356	37.1634	83.3079	0.0166015					94
		Grap	ENSMUST00000004959		654		65	0	54.893	11	5	33.13	10.0595	56.2005	0.150921					54
		Grem1	ENSMUST00000099575		555		38	0	4.14414	12	1	28.4384	5.36719	51.5096	0.0351637	0.0631579				88	84
		Grifin	ENSMUST00000042993		435		36	0	25.7471	13	6	21.8026	0	44.8734	0.275196	0.0966767				31	73
		Grip2	ENSMUST00000162300		3129		247	0	15.9476	60	28	165.616	142.524	188.708	0.169066	0.0952381				50	73
		Grm6	ENSMUST00000171427		2616		292	122	28.1346	60	8	126.159	103.08	149.239	0.0634118					79					5	20	4	18	8	232	0.25	0.222222	0.0344828	VP
		Gsdma	ENSMUST00000017348		1341		72	0	12.3043	37	36	60.6642	37.5917	83.7368	0.59343					7
		Gsdma2	ENSMUST00000093938		1332		54	0	8.48348	19	43	57.1251	34.0526	80.1976	0.752734					3
		Gsdma3	ENSMUST00000073295		1395		56	0	1.64875	21	24	59.5706	36.4973	82.6439	0.402883					17					2	15	1	10	2	104	0.133333	0.1	0.0192308	VP
		Gsdmc	ENSMUST00000110125		1407		20	0	18.2658	18	43	50.5728	27.5015	73.6442	0.850259					2
		Gsdmc2	ENSMUST00000188691		1443		44	0	49.203	6	13	51.8074	28.7364	74.8784	0.250929					34
		Gsdmc3	ENSMUST00000185526		1443		50	0	95.4262	10	21	46.1206	23.046	69.1952	0.455328					13
		Gsdmc4	ENSMUST00000188108		1443		30	0	100	12	24	41.4978	18.4223	64.5732	0.578345					7
		Gsk3a	ENSMUST00000071739		1473		141	71	29.1242	4	3	66.8839	43.8118	89.956	0.0448538	0.556452				85	13				4	17	4	16	4	160	0.235294	0.25	0.025	VP
		Gss	ENSMUST00000079691		1425		79	0	4.63158	28	9	67.0818	44.0079	90.1556	0.134165	0.174863				58	52
		Gstm2	ENSMUST00000012348		657		24	0	0.456621	16	8	29.267	6.19569	52.3383	0.273346	0.17004				31	53
		Gstm6	ENSMUST00000106685		657		40	0	14.1553	11	16	30.9553	7.88433	54.0264	0.516874	0.396154				10	23				1	17	1	17	1	164	0.0588235	0.0588235	0.00609756	VP
		Gstp1	ENSMUST00000169613		633		28	0	38.2306	9	8	26.3225	3.25187	49.3931	0.303923					27
		Gstp2	ENSMUST00000042700		633		30	0	20.3791	6	8	27.6802	4.60942	50.7511	0.289015					29
		Gstt2	ENSMUST00000220440		735		52	0	39.0476	16	16	34.156	11.0854	57.2267	0.468438	0.643791				12	10
		Gstt4	ENSMUST00000160211		723		42	0	15.3527	6	2	32.5288	9.45781	55.5998	0.061484	0.146341				80	58
		Gtf2h2	ENSMUST00000066984		1191		27	0	34.9286	12	2	44.5185	21.4478	67.5892	0.0449251					85					1	1	1	1	1	1	1	1	1	L
		Gtf2i	ENSMUST00000059042		2997		201	0	19.8532	58	6	139.13	116.047	162.214	0.0431251	0.026738				86	97
		Gtf2ird2	ENSMUST00000016086		2811		261	0	10.4945	72	37	146.75	123.662	169.839	0.252129	0.246057				34	39
		Gucd1	ENSMUST00000039796		720		49	10	11.1111	10	2	33.3037	10.2326	56.3749	0.0600533	0.0642857				80	84
		Gypa	ENSMUST00000063359		507		16	0	12.2288	5	25	20.063	0	43.134	1.24607	4.14474				1	2
		Gzmb	ENSMUST00000015581		744		30	0	1.88172	18	26	34.1507	11.0792	57.2221	0.761332	0.57115				3	13
		Gzmc	ENSMUST00000015585		747		30	0	1.74029	19	13	32.7282	9.6568	55.7996	0.397211	0.427966				17	21
		Gzmd	ENSMUST00000082093		759		32	0	7.11462	17	13	34.1475	11.0763	57.2188	0.380701					19					1	16	1	7	1	79	0.0625	0.142857	0.0126582	VP
		Gzme	ENSMUST00000089549		747		22	0	3.21285	15	28	32.2971	9.22575	55.3684	0.866952					2
		Gzmf	ENSMUST00000022757		747		20	0	0.133869	16	6	31.904	8.83261	54.9754	0.188064	0.470297				46	18
		Gzmg	ENSMUST00000015578		747		30	0	7.63052	20	24	32.6164	9.54517	55.6876	0.735827					4
		Gzmn	ENSMUST00000015587		747		22	0	8.03213	16	4	31.1612	8.09005	54.2323	0.128365	0.10989				60	69
		H2-DMb1	ENSMUST00000114232		786		40	0	45.5471	11	15	33.0413	9.97076	56.1118	0.453978					13
		H2-DMb2	ENSMUST00000041982		786		42	0	21.1196	13	11	35.4916	12.4206	58.5625	0.309933					26
		H2-Eb2	ENSMUST00000050325		864		29	0	3.24074	12	33	37.2688	14.1973	60.3403	0.885459	0.320755				2	30
		H2-Ob	ENSMUST00000095342		816		22	0	29.7794	15	23	31.8578	8.78718	54.9285	0.721958	0.309434				4	31
		H2al2a	ENSMUST00000105001		336		26	0	0.297619	6	3	17.6589	0	40.73	0.169886					50					4	14	3	5	4	92	0.285714	0.6	0.0434783	VP
		Hacl1	ENSMUST00000022437		1746		99	14	19.4731	43	11	78.1278	55.0542	101.201	0.140795					57					2	21	1	17	1	195	0.0952381	0.0588235	0.00512821	VP
		Hamp	ENSMUST00000062620		252		6	0	9.12698	4	8	9.54315	0	32.6142	0.838298	0.107454				2	69
		Hamp2	ENSMUST00000217812		255		6	0	100	4	11	7.33366	0	30.4046	1.49993					1
		Haus4	ENSMUST00000022784		1092		72	0	11.8132	37	15	51.2962	28.2243	74.3682	0.292419	0.258687				28	37
		Havcr1	ENSMUST00000047568		918		36	0	9.04139	14	28	40.3847	17.3133	63.4561	0.693332	1.13376				4	4
		Hba-a1	ENSMUST00000093209		429		28	0	0	3	3	19.9079	0	42.979	0.150694					54
		Hba-a2	ENSMUST00000093207		429		28	0	46.3869	1	2	17.9018	0	40.9725	0.11172					64
		Hbq1a	ENSMUST00000020535		438		28	8	100	6	3	14.1913	0	37.2622	0.211397					41					3	17	2	16	3	180	0.176471	0.125	0.0166667	VP
		Hbq1b	ENSMUST00000101387		429		30	6	17.9487	4	8	18.1576	0	41.2285	0.440586					14
		Hcar2	ENSMUST00000057145		1083		68	0	6.55586	32	8	52.2392	29.1669	75.3115	0.153142					54					3	21	3	21	3	268	0.142857	0.142857	0.011194	VP
		Hcrtr2	ENSMUST00000063140		1383		86	22	13.5936	15	5	62.4289	39.3563	85.5015	0.0800911	0.184874				74	50
		Hdgfl2	ENSMUST00000226053		2010		165	12	17.4627	5	1	105.436	82.3578	128.513	0.00948446	0.0660377				95	83				1	1	1	1	2	3	1	1	0.666667	SV
		Heatr9	ENSMUST00000019069		1710		56	0	2.92398	18	17	72.3692	49.2946	95.4439	0.234906	0.140625				37	60
		Hemgn	ENSMUST00000107764		1512		38	0	8.06878	24	55	63.6071	40.534	86.6802	0.864683	0.806667				2	7				1	18	1	20	2	159	0.0555556	0.05	0.0125786	VP
		Herc3	ENSMUST00000041401		3153		116	0	12.052	52	7	132.418	109.334	155.502	0.0528629					83
		Hesx1	ENSMUST00000035433		558		34	0	40.681	7	11	24.3857	1.31509	47.4563	0.451084	0.252336				13	38
		Hexa	ENSMUST00000026262		1587		115	32	17.0762	27	10	71.4587	48.3856	94.5319	0.139941	0.101961				57	71
		Higd2a	ENSMUST00000026986		321		38	38	56.0748	4	4	9.9544	0	33.0253	0.401832	Inf				17	1				1	1	1	2	1	26	1	0.5	0.0384615	SV
		Hist1h1b	ENSMUST00000080511		672		62	62	44.494	20	4	21.3295	0	44.4001	0.187534	0.102564				46	71
		Hist1h2ae	ENSMUST00000102969		393		84	50	89.8219	12	0	16.2836	0	39.3543	0					95
		Hist1h2af	ENSMUST00000073261		393		86	28	90.3308	8	1	20.601	0	43.6716	0.0485413					84
		Hist1h2ah	ENSMUST00000091742		387		88	38	88.8889	17	0	18.9521	0	42.0227	0					95
		Hist1h2bb	ENSMUST00000099703		381		62	26	42.5197	20	1	17.7777	0	40.8484	0.0562502					82
		Hist1h2bc	ENSMUST00000018246		381		72	22	19.9475	14	1	20.8338	0	43.9047	0.0479988					84
		Hist1h2be	ENSMUST00000051091		381		64	54	52.7559	13	0	12.3992	0	35.47	0					95
		Hist1h2bh	ENSMUST00000224359		381		66	54	16.273	6	1	14.884	0	37.9549	0.0671863					78
		Hist1h3a	ENSMUST00000091701		411		88	40	65.2068	12	0	21.1701	0	44.2407	0					95
		Hist1h3b	ENSMUST00000091703		411		90	28	45.0122	11	0	24.1821	1.11141	47.2527	0					95
		Hist1h3g	ENSMUST00000080859		411		86	62	58.8808	11	1	16.5451	0	39.6157	0.0604409					80
		Hist1h3h	ENSMUST00000188775		411		88	28	27.9805	10	0	24.7441	1.67331	47.815	0					95
		Hist1h3i	ENSMUST00000189457		411		88	48	25.5474	16	0	21.1278	0	44.1986	0					95
		Hist1h4a	ENSMUST00000102964		312		76	54	81.7308	7	0	12.1927	0	35.2635	0					95
		Hist1h4n	ENSMUST00000102979		312		72	14	66.3462	8	0	19.9758	0	43.0465	0					95
		Hist2h2aa1	ENSMUST00000078756		393		86	0	100	2	0	25.907	2.83651	48.9775	0					95
		Hist2h2aa2	ENSMUST00000074976		393		86	2	80.4071	8	0	26.3918	3.32131	49.4624	0					95
		Hist2h3c1	ENSMUST00000176059		411		98	0	92.944	4	0	30.5139	7.44342	53.5844	0					95
		Hk1	ENSMUST00000116238		2838		276	0	31.8182	55	5	147.94	124.856	171.024	0.0337974	0.0769231				89	80
		Hmga1b	ENSMUST00000105046		324		30	0	100	1	3	13.8971	0	36.9679	0.215872					40
		Hmgn3	ENSMUST00000162246		300		14	0	34.3333	3	4	11.3526	0	34.4235	0.352343	1.19318				22	4
		Hmox2	ENSMUST00000004172		948		26	0	5.27426	4	8	39.936	16.8645	63.0076	0.20032	1.35294				43	3				6	16	4	15	4	201	0.375	0.266667	0.0199005	VP
		Hnf1b	ENSMUST00000021016		1677		119	48	28.0859	14	3	72.6992	49.6267	95.7717	0.0412659	0.119403				86	66
		Hnrnpc	ENSMUST00000111610		942		44	0	2.86624	14	1	43.1737	20.1018	66.2455	0.0231623					92					1	1	2	2	2	2	1	1	1	L
		Hnrnpdl	ENSMUST00000128187		1263		130	106	53.0483	15	8	44.9572	21.8864	68.028	0.177947	0.108911				48	69				0	16	0	13	0	140	0	0	0	VN
		Hnrnpu	ENSMUST00000037748		2403		206	164	46.8581	25	0	88.396	65.3222	111.47	0					95
		Hnrnpul2	ENSMUST00000096753		2238		204	110	33.6461	17	8	98.2727	75.1979	121.348	0.0814061	0.268519				73	36
		Homer3	ENSMUST00000110124		1080		108	0	14.7222	4	0	61.8214	38.7487	84.8941	0	0.0828025				95	78
		Hoxa3	ENSMUST00000114434		1332		138	76	85.4354	15	5	54.3314	31.2588	77.404	0.0920279					70
		Hoxb1	ENSMUST00000019117		894		108	52	61.9687	10	9	39.2307	16.1601	62.3014	0.229412	0.790123				38	7
		Hoxd4	ENSMUST00000111980		753		108	92	92.4303	6	3	25.562	2.49086	48.6331	0.117362					63
		Hp	ENSMUST00000074898		1044		92	0	10.0575	24	15	54.0487	30.9764	77.1209	0.277528	0.191429				30	48
		Hpcal1	ENSMUST00000071858		582		52	0	20.6186	15	0	28.7212	5.65035	51.7921	0					95
		Hs2st1	ENSMUST00000043325		1071		78	14	27.7311	20	5	46.4483	23.3772	69.5193	0.107647	0.0431894				66	92
		Hsfy2	ENSMUST00000062085		1179		38	0	15.0127	17	16	46.9054	23.8339	69.9768	0.341112	0.420455				23	21
		Hsh2d	ENSMUST00000072097		1005		44	0	7.76119	15	15	45.6812	22.6095	68.753	0.328362	0.604444				24	11
		Hspa12a	ENSMUST00000066285		2028		175	10	19.2308	54	13	101.181	78.1041	124.258	0.128483	0.173184				60	52
		Hspa1b	ENSMUST00000172753		1929		386	56	74.5982	23	4	110.941	87.8644	134.018	0.0360551					88
		Hspa9	ENSMUST00000025217		2040		90	26	10.3431	40	9	87.2617	64.186	110.337	0.103138	0.0463576				67	91
		Hspb2	ENSMUST00000042790		549		64	0	73.4062	10	4	29.202	6.13149	52.2725	0.136977					58					1	14	2	18	2	131	0.0714286	0.111111	0.0152672	VP
		Hspb9	ENSMUST00000169833		600		64	56	32.6667	7	5	22.2957	0	45.3663	0.224259	0.275862				39	35				4	13	3	12	10	122	0.307692	0.25	0.0819672	VP
		Hsph1	ENSMUST00000202361		2577		115	23	4.57897	34	16	108.683	85.603	131.764	0.147217	0.0384615				55	94
		Hyal5	ENSMUST00000200968		1581		38	0	11.6382	25	13	62.4316	39.359	85.5043	0.208228	0.0673575				42	83
		Hyou1	ENSMUST00000161318		3000		163	0	3.13333	42	26	146.207	123.117	169.298	0.17783	0.0795455				48	79
		Ica1l	ENSMUST00000027172		1296		50	0	19.9846	21	13	52.4806	29.4091	75.5521	0.247711	0.771907				35	7				4	19	1	16	3	150	0.210526	0.0625	0.02	VP
		Icosl	ENSMUST00000105393		969		44	0	7.63674	10	20	42.5807	19.5091	65.6523	0.469696	0.753351				12	8
		Idh3b	ENSMUST00000028892		1155		72	30	12.0346	20	4	50.1884	27.1166	73.2602	0.0796997	0.0668605				74	83				2	13	2	11	7	112	0.153846	0.181818	0.0625	VP
		Idi2	ENSMUST00000038598		684		16	0	0.292398	15	20	27.681	4.6097	50.7522	0.722518					4
		Ier3ip1	ENSMUST00000026487		249		22	16	61.8474	4	0	7.46053	0	30.5315	0					95					1	1	2	2	2	2	1	1	1	L
		Iffo1	ENSMUST00000117675		1689		192	98	69.8638	9	6	71.8976	48.8245	94.9707	0.083452	0.0681818				73	83
		Iffo2	ENSMUST00000174078		1539		243	172	56.4652	5	1	61.984	38.9124	85.0556	0.0161332					94
		Ifi204	ENSMUST00000111214		1860		28	0	41.9892	22	29	62.9564	39.8849	86.0279	0.460636					13					4	21	2	18	2	165	0.190476	0.111111	0.0121212	VP
		Ifi205	ENSMUST00000059226		1215		18	0	48.2305	10	25	40.2759	17.2052	63.3465	0.620719					6
		Ifi208	ENSMUST00000085876		1767		30	0	74.8727	19	64	59.1766	36.1028	82.2504	1.08151					1					1	17	1	17	1	119	0.0588235	0.0588235	0.00840336	VP
		Ifi211	ENSMUST00000009340		1278		24	0	86.6197	15	29	38.5699	15.4971	61.6426	0.751882					3
		Ifi213	ENSMUST00000097462		408		4	0	100	3	7	10.9144	0	33.9854	0.641354	0.276923				5	35
		Ifi214	ENSMUST00000139092		660		10	0	100	4	14	18.3912	0	41.4625	0.761235					3
		Ifi27l2b	ENSMUST00000044687		852		16	0	81.338	23	30	29.3257	6.25472	52.3967	1.02299					1
		Ifit1	ENSMUST00000102824		1392		36	0	9.91379	15	26	55.2293	32.1571	78.3016	0.470764	Inf				12	1
		Ifit1bl1	ENSMUST00000168254		1413		28	0	100	12	24	40.6878	17.6126	63.763	0.589857	0.915344				7	5				0	14	0	10	0	104	0	0	0	VN
		Ifit1bl2	ENSMUST00000087357		1401		34	0	10.778	28	47	55.3295	32.2573	78.4016	0.849457					2					2	18	1	15	1	133	0.111111	0.0666667	0.0075188	VP
		Ifit2	ENSMUST00000102826		1413		34	0	1.34466	18	35	57.2982	34.2252	80.3713	0.610839	Inf				6	1
		Ifit3	ENSMUST00000102825		1212		58	0	52.9703	9	21	48.0748	25.004	71.1456	0.436819					14					1	11	1	11	1	68	0.0909091	0.0909091	0.0147059	VP
		Ifit3b	ENSMUST00000076249		1212		60	0	46.0396	12	17	49.5266	26.4558	72.5975	0.34325					22
		Ifitm1	ENSMUST00000106042		321		22	4	15.2648	3	10	13.5095	0	36.5805	0.74022	1.90511				3	2				4	19	4	27	4	423	0.210526	0.148148	0.00945626	VP
		Ifitm2	ENSMUST00000081649		435		16	6	0	1	1	16.6809	0	39.752	0.0599488	0.167464				80	54
		Ifitm3	ENSMUST00000026565		414		20	0	0	16	5	18.1357	0	41.2068	0.2757	0.0848564				31	77
		Ifitm6	ENSMUST00000209328		315		12	0	9.20635	4	6	12.3364	0	35.4074	0.486366	0.725806				11	8				0	17	0	14	0	169	0	0	0	VN
		Ifna1	ENSMUST00000094972		570		4	0	100	4	10	14.6907	0	37.7619	0.680701					5
		Ifna11	ENSMUST00000170428		573		6	0	72.6003	14	19	16.9547	0	40.0254	1.12064					1
		Ifna14	ENSMUST00000102808		570		4	0	7.89474	5	8	19.9205	0	42.9914	0.401597					17
		Ifna2	ENSMUST00000105147		573		8	0	22.164	8	11	20.1523	0	43.223	0.545845					8
		Ifna4	ENSMUST00000094973		561		2	0	4.63458	9	11	19.3435	0	42.4145	0.568667					7
		Ifna5	ENSMUST00000102804		570		4	0	5.26316	14	21	20.2594	0	43.3305	1.03655					1
		Ifna6	ENSMUST00000105146		570		2	0	64.7368	12	19	16.5458	0	39.6165	1.14833					1
		Ifna9	ENSMUST00000102807		573		2	0	9.77312	14	22	19.5049	0	42.5758	1.12792					1
		Ifnab	ENSMUST00000071378		573		2	0	57.4171	12	15	17.2797	0	40.3504	0.868069					2
		Ifnar2	ENSMUST00000023693		1542		106	0	22.5681	4	6	72.2973	49.2244	95.3702	0.0829906	0.418719				73	21
		Ifnl2	ENSMUST00000081684		582		17	0	20.9622	15	13	23.7177	0.646894	46.7885	0.548114					8
		Ifnl3	ENSMUST00000078364		582		15	0	65.8076	12	11	20.5857	0	43.6563	0.534351					9					1	17	1	21	1	195	0.0588235	0.047619	0.00512821	VP
		Igf1r	ENSMUST00000005671		4110		373	18	16.1557	107	4	212.96	189.852	236.068	0.0187828					93
		Igfl3	ENSMUST00000152973		423		6	0	83.4515	6	13	12.4762	0	35.547	1.04198	0.787313				1	7
		Igtp	ENSMUST00000035266		1272		38	0	2.98742	13	21	51.8973	28.8248	74.9697	0.404646	0.472222				17	18
		Ikbke	ENSMUST00000062108		2154		132	0	33.0084	35	21	98.3839	75.309	121.459	0.21345	0.13				41	63
		Ikzf1	ENSMUST00000076700		1548		118	0	22.4806	23	5	78.9576	55.8839	102.031	0.0633251	0.0671937				79	83
		Il10rb	ENSMUST00000023691		1056		70	8	12.1212	20	27	47.5315	24.4598	70.6032	0.568044					8					0	17	0	13	0	163	0	0	0	VN
		Il11ra1	ENSMUST00000098132		1299		72	0	40.0308	7	6	59.8677	36.7963	82.939	0.100221					68
		Il17a	ENSMUST00000027061		477		28	0	7.75681	10	7	21.6479	0	44.719	0.323356					25
		Il22	ENSMUST00000096691		540		28	0	62.2222	12	4	20.9391	0	44.0097	0.19103					45
		Iltifb	ENSMUST00000163808		540		32	0	100	5	6	19.209	0	42.2799	0.312353					26
		Inafm2	ENSMUST00000149978		459		118	118	100	3	2	13.8792	0	36.9501	0.144101					56
		Ing5	ENSMUST00000027505		723		46	2	16.4592	7	2	34.4463	11.3753	57.5174	0.0580614					81					1	2	1	2	1	3	0.5	0.5	0.333333	SV
		Inka2	ENSMUST00000066610		903		50	0	22.8128	16	12	42.9774	19.9062	66.0485	0.279217	0.165493				30	54				1	17	1	13	1	168	0.0588235	0.0769231	0.00595238	VP
		Inmt	ENSMUST00000003569		795		40	0	9.68553	21	7	35.459	12.3878	58.5303	0.197411	0.140684				44	60				1	17	1	17	1	146	0.0588235	0.0588235	0.00684932	VP
		Ino80b	ENSMUST00000032109		1038		134	110	63.3911	7	2	38.4501	15.3793	61.5208	0.0520155	0.149171				83	58				1	13	1	3	1	34	0.0769231	0.333333	0.0294118	L
		Ins1	ENSMUST00000039652		327		14	0	61.1621	10	5	13.3041	0	36.3749	0.375824					19
		Ins2	ENSMUST00000210288		333		12	0	0	6	0	15.275	0	38.3461	0					95
		Ip6k1	ENSMUST00000035214		1302		102	0	8.14132	6	2	69.7391	46.6652	92.813	0.0286783					91
		Iqcf3	ENSMUST00000062917		612		26	0	25.817	10	10	25.6512	2.58049	48.722	0.389845	1.03846				18	4
		Iqcm	ENSMUST00000212704		1470		34	0	46.8027	24	22	51.3341	28.2632	74.4051	0.428565	0.718182				15	8
		Iqschfp	ENSMUST00000182006		1680		157	106	46.4881	20	11	64.4406	41.369	87.5122	0.1707	0.0412088				50	93
		Iqsec1	ENSMUST00000101151		3300		280	0	31.7879	40	12	178.041	154.95	201.133	0.0674	0.0638298				78	84
		Irak4	ENSMUST00000074936		1380		122	0	11.9565	44	21	68.32	45.2466	91.3934	0.307377	0.166008				26	54
		Irgm1	ENSMUST00000049519		1230		56	0	0.894309	21	13	54.4145	31.3417	77.4874	0.238907	0.171875				36	53				5	15	5	6	19	102	0.333333	0.833333	0.186275	VP
		Irgm2	ENSMUST00000058704		1188		50	0	14.1414	18	35	49.564	26.4923	72.6356	0.706158	0.620588				4	11				4	17	5	22	12	225	0.235294	0.227273	0.0533333	VP
		Irx4	ENSMUST00000022095		1548		164	14	45.2196	19	13	79.6797	56.607	102.752	0.163153	0.173653				51	52
		Isca1	ENSMUST00000057115		390		32	20	35.1282	5	0	14.0582	0	37.129	0					95					1	1	3	3	3	3	1	1	1	L
		Isoc2a	ENSMUST00000125249		621		40	0	33.9775	8	8	28.1966	5.12598	51.2673	0.283722	0.490196				30	17
		Isoc2b	ENSMUST00000064547		633		40	2	3.63349	13	12	29.4781	6.40686	52.5493	0.407082	0.351648				17	27
		Isy1	ENSMUST00000089497		858		48	0	7.22611	22	0	39.9833	16.9118	63.0548	0					95
		Itga10	ENSMUST00000119365		3501		209	0	15.9097	8	5	171.092	147.999	194.185	0.029224	0.531746				90	15
		Itgb2	ENSMUST00000000299		2313		156	0	4.06399	37	22	114.351	91.2689	137.433	0.19239	0.243243				45	40
		Itgb3	ENSMUST00000021028		2364		162	16	7.1489	76	11	115.354	92.2727	138.436	0.0953585	0.0291262				69	97
		Itih5	ENSMUST00000026886		2859		162	4	7.24029	79	52	131.516	108.431	154.601	0.39539	0.128686				18	63
		Jakmip1	ENSMUST00000212997		138		4	0	0	1	1	4.75617	0	27.8274	0.210253					41
		Jakmip2	ENSMUST00000082254		2463		135	0	6.45554	52	1	111.25	88.1689	134.33	0.0089888					95
		Jkamp	ENSMUST00000057257		936		74	0	11.0043	12	1	44.745	21.6734	67.8166	0.0223489					92
		Jrk	ENSMUST00000050234		1674		92	0	13.4409	48	25	80.6202	57.5456	103.695	0.310096	0.140426				26	60
		Jtb	ENSMUST00000029546		441		42	26	27.4376	8	4	17.0924	0	40.1632	0.234022					37					1	1	2	3	2	3	1	0.666667	0.666667	L
		K230010J24Rik	ENSMUST00000187868		1719		180	26	40.6632	29	13	90.5278	67.4539	113.602	0.143602	0.402181				56	22
		Kank1	ENSMUST00000049400		4083		314	0	9.11095	118	50	203.807	180.699	226.915	0.24533	0.0892388				35	75				1	13	1	13	1	117	0.0769231	0.0769231	0.00854701	VP
		Kbtbd6	ENSMUST00000226192		1461		142	0	58.1109	19	28	72.9633	49.8911	96.0354	0.383755					19
		Kbtbd7	ENSMUST00000061222		2073		172	8	23.589	5	1	103.682	80.6058	126.759	0.00964483	0.264423				95	36				2	4	3	6	13	38	0.5	0.5	0.342105	VP
		Kcna2	ENSMUST00000038695		1500		54	0	0	17	0	66.2675	43.1933	89.3417	0					95
		Kcne1	ENSMUST00000051705		390		34	0	24.8718	10	7	18.2314	0	41.3022	0.383954	0.146809				19	58				9	16	9	13	42	143	0.5625	0.692308	0.293706	VP
		Kcnj12	ENSMUST00000041944		1590		146	0	15.0314	41	15	89.634	66.5582	112.71	0.167347	0.130952				51	62
		Kcnk9	ENSMUST00000044624		1209		124	34	22.1671	23	3	58.364	35.2921	81.4359	0.0514015					83
		Kcnmb2	ENSMUST00000119970		708		30	0	30.3672	14	1	28.9941	5.92342	52.0647	0.0344898	0.0826087				89	78
		Kcnn3	ENSMUST00000000811		2199		144	2	29.8317	28	4	103.945	80.8695	127.021	0.0384817	0.0784314				87	79
		Kcnq4	ENSMUST00000030376		2091		271	96	47.5371	45	2	104.77	81.6949	127.846	0.0190894					93
		Kcp	ENSMUST00000101614		4653		302	26	26.7999	103	103	234.841	211.73	257.952	0.438594	0.150628				14	57
		Kctd7	ENSMUST00000040616		870		90	26	12.8736	23	2	46.2416	23.1699	69.3132	0.0432511					85					5	18	4	17	5	174	0.277778	0.235294	0.0287356	VP
		Kdr	ENSMUST00000113516		4038		214	10	9.75731	97	28	183.696	160.596	206.796	0.152426	0.0474576				54	90
		Khdc1a	ENSMUST00000088407		501		14	0	59.6806	2	6	17.7677	0	40.8384	0.337691					23
		Khdc1b	ENSMUST00000147615		381		10	0	0	8	3	15.5999	0	38.671	0.192309					45
		Khdc1c	ENSMUST00000070223		501		16	0	84.0319	11	6	16.8147	0	39.8854	0.356832					21
		Kifc1	ENSMUST00000173492		2025		140	4	70.1235	26	11	93.3909	70.3155	116.466	0.117785					63					1	17	1	14	1	113	0.0588235	0.0714286	0.00884956	VP
		Kifc5b	ENSMUST00000078961		2019		144	4	44.9232	21	17	98.911	75.8363	121.986	0.171872					49
		Kitl	ENSMUST00000105283		822		26	0	32.4818	11	3	30.0855	7.01496	53.1561	0.0997157	0.285714				68	33
		Kiz	ENSMUST00000099278		2088		86	22	16.2356	22	43	83.6606	60.5863	106.735	0.513981	0.444444				10	19
		Klf14	ENSMUST00000101589		978		154	138	68.5072	26	4	35.0335	11.9627	58.1043	0.114176	0.0746269				64	80				0	21	0	22	0	222	0	0	0	VN
		Klk1	ENSMUST00000075162		786		20	0	1.9084	13	14	32.5915	9.52017	55.6629	0.429559					15
		Klk1b1	ENSMUST00000078835		786		24	0	21.6285	13	26	31.8446	8.77378	54.9154	0.816465					3
		Klk1b11	ENSMUST00000007156		786		26	0	26.2087	16	21	32.7168	9.64608	55.7876	0.641872					5
		Klk1b16	ENSMUST00000005933		786		18	0	8.77863	19	43	31.4817	8.41058	54.5528	1.36587					1
		Klk1b21	ENSMUST00000085455		786		22	0	15.5216	15	18	32.1672	9.09623	55.2381	0.559577					8
		Klk1b22	ENSMUST00000077528		780		18	0	11.2821	11	15	31.1123	8.04131	54.1834	0.482124					11
		Klk1b24	ENSMUST00000073713		792		28	0	25.7576	17	30	32.7102	9.63948	55.781	0.917144					2
		Klk1b26	ENSMUST00000048945		786		22	0	4.96183	10	25	32.9502	9.87894	56.0215	0.75872					3
		Klk1b27	ENSMUST00000079859		792		26	0	9.21717	14	15	33.6194	10.5482	56.6906	0.446171					14
		Klk1b3	ENSMUST00000085450		786		18	0	0.636132	12	16	32.6167	9.54532	55.6881	0.490546					11
		Klk1b4	ENSMUST00000077354		771		16	0	9.07912	11	20	31.071	7.99988	54.1421	0.643688					5
		Klk1b5	ENSMUST00000074359		786		26	0	11.8321	19	11	32.8006	9.72951	55.8716	0.33536					23
		Klk1b8	ENSMUST00000072204		786		20	0	3.18066	13	25	32.2383	9.167	55.3096	0.775475					3
		Klk1b9	ENSMUST00000081399		786		24	0	0	9	9	33.055	9.98356	56.1265	0.272273					31
		Klk9	ENSMUST00000005891		756		51	0	43.6508	13	3	36.7837	13.7131	59.8543	0.0815578					73					1	17	1	13	1	163	0.0588235	0.0769231	0.00613497	VP
		Klrb1	ENSMUST00000112110		645		12	0	26.6667	8	11	22.6183	0	45.689	0.486332	Inf				11	1				5	19	4	18	7	163	0.263158	0.222222	0.0429448	VP
		Klrb1a	ENSMUST00000032512		702		16	0	33.4758	5	36	26.3141	3.24353	49.3847	1.36809					1					1	17	1	14	1	169	0.0588235	0.0714286	0.00591716	VP
		Klrb1b	ENSMUST00000032472		672		24	0	40.3274	6	27	25.5178	2.44723	48.5883	1.05809					1
		Klrb1f	ENSMUST00000032257		654		12	0	45.8716	9	19	21.8656	0	44.9361	0.868947	1.87755				2	2
		Kmt2a	ENSMUST00000002095		11892		714	110	11.6465	139	52	555.373	532.002	578.743	0.0936308	0.186047				70	50				1	1	1	1	1	1	1	1	1	L
		Kng1	ENSMUST00000023589		1986		47	0	11.2286	26	42	80.8365	57.7619	103.911	0.519567					10
		Kng2	ENSMUST00000100046		1935		49	0	19.8966	26	39	77.6575	54.5842	100.731	0.502205					10					1	11	1	4	1	84	0.0909091	0.25	0.0119048	VP
		Kpna2	ENSMUST00000018506		1590		76	0	15.2201	32	3	69.2141	46.1411	92.2872	0.0433438					85					2	2	2	2	3	3	1	1	1	SV
		Krba1	ENSMUST00000114572		3237		109	2	6.73463	51	59	147.452	124.363	170.542	0.40013	0.558559				17	13
		Krit1	ENSMUST00000080085		2211		74	0	35.2329	47	15	85.6582	62.5849	108.731	0.175115	0.107667				49	69				9	11	2	2	23	30	0.818182	1	0.766667	L
		Krt12	ENSMUST00000017741		1464		118	0	22.541	42	26	70.9504	47.8776	94.0232	0.366453	0.21365				20	45
		Krt17	ENSMUST00000080893		1302		103	0	7.68049	43	5	67.4643	44.3906	90.538	0.0741133					76
		Krt222	ENSMUST00000103132		885		50	0	28.9266	22	6	38.2982	15.2275	61.369	0.156665	0.0519481				53	89
		Krt31	ENSMUST00000007318		1251		76	0	20.6235	29	6	59.9456	36.8735	83.0176	0.100091	0.0332326				68	95				1	16	1	12	2	166	0.0625	0.0833333	0.0120482	VP
		Krt33a	ENSMUST00000018399		1215		76	0	15.144	30	5	58.1972	35.125	81.2695	0.0859147	0.0163265				72	100
		Krt33b	ENSMUST00000073890		1215		68	0	21.4815	23	7	56.3741	33.3023	79.4458	0.124171					61
		Krt6a	ENSMUST00000023788		1662		64	0	11.2515	30	9	73.8476	50.7737	96.9215	0.121873					62
		Krt6b	ENSMUST00000023786		1665		74	0	29.2492	24	13	72.4338	49.3614	95.5062	0.179474					48
		Krtap1-5	ENSMUST00000054532		369		14	0	19.5122	7	2	17.7083	0	40.7792	0.112942					64
		Krtap13	ENSMUST00000053149		594		18	0	6.73401	15	29	25.9365	2.86538	49.0075	1.11812	0.272997				1	35
		Krtap13-1	ENSMUST00000060494		507		8	0	0.197239	6	15	20.0846	0	43.1557	0.746842	Inf				3	1
		Krtap29-1	ENSMUST00000105051		1029		30	0	2.23518	22	42	45.2454	22.1734	68.3174	0.928271	0.424893				2	21
		Krtap3-2	ENSMUST00000092699		300		6	0	4.33333	4	1	12.7809	0	35.852	0.0782416					74
		Krtap3-3	ENSMUST00000092700		300		6	0	8	3	0	12.6704	0	35.7414	0					95
		Krtap4-13	ENSMUST00000050106		498		16	0	100	1	6	19.8008	0	42.8716	0.303017					27
		Krtap4-6	ENSMUST00000100476		588		22	0	56.9728	14	15	26.4466	3.37605	49.5171	0.567181					8
		Krtap4-7	ENSMUST00000055121		507		22	0	64.6943	14	15	23.1142	0.043704	46.1848	0.64895					5
		Krtap4-8	ENSMUST00000107439		630		22	0	5.55556	12	19	31.574	8.50274	54.6452	0.601761					6
		Krtap4-9	ENSMUST00000105059		735		26	0	86.1224	8	17	31.7357	8.6649	54.8064	0.535675					9
		Krtap5-1	ENSMUST00000188274		693		2	0	9.23521	9	8	28.1119	5.04088	51.183	0.284577					29
		Krtap7-1	ENSMUST00000056118		264		12	0	31.8182	6	1	11.1012	0	34.1721	0.0900804					71
		L3mbtl1	ENSMUST00000035751		2481		173	0	27.1262	46	23	121.599	98.5198	144.678	0.189147	0.164251				46	54
		Lacc1	ENSMUST00000062789		1293		64	0	6.41918	37	30	56.7003	33.6277	79.7729	0.529098	0.811429				9	7
		Larp4b	ENSMUST00000188211		2226		114	0	13.3872	37	37	100.839	77.7613	123.916	0.366923	0.0731707				20	81
		Larp7	ENSMUST00000029588		1713		62	0	23.2925	27	24	69.2207	46.1483	92.2931	0.346717					22
		Lats2	ENSMUST00000022531		3129		268	0	20.4219	93	31	161.153	138.064	184.243	0.192363					45
		Lce1e	ENSMUST00000090867		432		8	0	8.56481	12	8	19.5666	0	42.6376	0.40886					16
		Lce1g	ENSMUST00000029527		420		8	0	97.8571	10	6	15.6189	0	38.6897	0.384149					19
		Lcn11	ENSMUST00000091278		537		23	0	21.0428	10	22	23.0817	0.0108649	46.1525	0.953137	0.590909				2	12
		Lcn4	ENSMUST00000028283		558		13	0	2.50896	9	12	21.8512	0	44.9222	0.54917	Inf				8	1
		Lcn6	ENSMUST00000114199		546		27	0	0	13	6	24.2577	1.18653	47.3289	0.247344	0.456522				35	19
		Ldhb	ENSMUST00000032373		1005		70	0	0.497512	28	8	48.842	25.7696	71.9144	0.163793					51					5	17	5	14	12	169	0.294118	0.357143	0.0710059	VP
		Lefty1	ENSMUST00000037361		1107		110	12	38.7534	29	13	55.1906	32.1194	78.2618	0.235547	0.1696				37	53				1	1	1	4	1	4	1	0.25	0.25	L
		Lefty2	ENSMUST00000085797		1107		106	2	25.8356	31	7	58.1664	35.0946	81.2382	0.120344	0.0831858				62	77
		Leprot	ENSMUST00000030254		396		34	4	4.54545	8	4	18.9058	0	41.9769	0.211575	0.207865				41	46				5	17	3	14	8	169	0.294118	0.214286	0.0473373	VP
		Lgals7	ENSMUST00000081457		411		50	0	33.09	11	4	23.1305	0.0597569	46.2013	0.172932	0.116438				49	67				1	17	1	14	2	168	0.0588235	0.0714286	0.0119048	VP
		Lgalsl	ENSMUST00000047028		519		38	12	10.0193	13	2	22.4232	0	45.4942	0.0891933	0.137255				71	60
		Lhcgr	ENSMUST00000024916		2103		94	0	25.0119	41	24	85.7595	62.6857	108.833	0.279853	0.241026				30	40				9	12	3	6	10	56	0.75	0.5	0.178571	VP
		Lhx1	ENSMUST00000018842		1221		144	62	23.6691	14	2	57.0082	33.9365	80.0799	0.0350827					88
		Lias	ENSMUST00000122026		1122		72	6	36.8093	17	14	49.6654	26.5945	72.7364	0.281886	0.252427				30	38
		Lig4	ENSMUST00000095476		2736		120	0	18.4576	76	47	118.023	94.9441	141.103	0.398226	0.119171				17	66
		Lilra6	ENSMUST00000038176		1992		30	0	86.9478	24	60	62.0824	39.0048	85.1599	0.966458					2
		Lime1	ENSMUST00000048077		810		20	0	5.80247	7	14	33.9001	10.8288	56.9713	0.412979	0.974026				16	5
		Lims1	ENSMUST00000020077		1191		52	0	17.7162	16	9	52.7505	29.6788	75.8221	0.170615	0.0502092				50	89
		Lix1l	ENSMUST00000062058		1014		112	72	29.783	17	1	45.0867	22.0158	68.1577	0.0221795					92
		Lnx2	ENSMUST00000016664		2064		228	0	29.2636	82	22	110.389	87.312	133.467	0.199295	0.150101				43	58
		Lpin3	ENSMUST00000109456		2547		139	0	9.97252	65	34	119.729	96.6472	142.811	0.283975	0.147766				30	58				2	21	1	16	1	148	0.0952381	0.0625	0.00675676	VP
		Lpp	ENSMUST00000038053		1842		94	0	0.977199	57	20	91.2136	68.1357	114.291	0.219266	0.0629921				40	84				1	1	1	1	1	1	1	1	1	SV
		Lrcol1	ENSMUST00000185691		486		25	0	8.23045	8	4	20.856	0	43.927	0.191791	0.125198				45	64
		Lrmda	ENSMUST00000075639		690		26	4	16.5217	16	10	27.1398	4.06895	50.2107	0.368462	0.223958				20	43				2	17	2	13	2	140	0.117647	0.153846	0.0142857	VP
		Lrp5	ENSMUST00000025856		4845		397	26	17.8122	85	17	251.241	228.117	274.364	0.0676642	0.0835913				78	77
		Lrrc39	ENSMUST00000029573		1014		38	0	7.49507	20	13	41.6727	18.6012	64.7442	0.311955	0.218069				26	44
		Lrrc41	ENSMUST00000030471		2424		160	44	12.665	28	5	117.97	94.8888	141.05	0.0423838	0.160221				86	55				3	8	4	9	5	68	0.375	0.444444	0.0735294	VP
		Lrrc51	ENSMUST00000078448		579		34	0	0	7	2	27.5024	4.43116	50.5737	0.0727209					76					3	18	2	16	2	146	0.166667	0.125	0.0136986	VP
		Lrrc57	ENSMUST00000102497		720		24	12	17.0833	10	3	25.8397	2.76887	48.9105	0.1161					63
		Lrrc6	ENSMUST00000023006		1422		36	0	17.8622	13	30	55.6382	32.5664	78.7099	0.539198	0.662791				9	10
		Lrrc8a	ENSMUST00000095078		2433		234	0	21.3317	62	5	126.428	103.347	149.509	0.0395481					87					4	12	2	7	3	36	0.333333	0.285714	0.0833333	L
		Lrrc8b	ENSMUST00000112707		2412		189	0	15.5058	48	5	110.798	87.7192	133.877	0.0451272	0.0167785				85	99
		Lrrc8e	ENSMUST00000053035		2388		126	0	8.37521	32	5	111.688	88.6075	134.768	0.0447676	0.164557				85	54
		Lrrc9	ENSMUST00000162159		4371		192	0	19.3548	86	25	177.759	154.666	200.852	0.14064	0.45				57	19
		Lsr	ENSMUST00000001279		1785		149	20	37.1429	6	0	89.7466	66.6727	112.82	0	0.0941176				95	74
		Ltn1	ENSMUST00000039449		5304		228	4	13.009	111	71	221.484	198.372	244.595	0.320566	0.100592				25	71				2	4	1	2	1	36	0.5	0.5	0.0277778	VP
		Ltv1	ENSMUST00000019950		1413		63	0	15.2866	29	31	59.2867	36.2145	82.3588	0.522883	0.242131				10	40
		Ly75	ENSMUST00000028362		5172		289	16	14.1725	112	69	231.012	207.897	254.127	0.298685	0.251969				27	38
		Lynx1	ENSMUST00000023259		351		16	0	0	9	2	15.7025	0	38.7736	0.127368					60
		Lypd4	ENSMUST00000079306		741		34	0	0	20	7	31.8667	8.79526	54.9381	0.219665	0.199313				40	47
		Lyrm9	ENSMUST00000147875		237		12	0	39.2405	2	4	9.48678	0	32.5578	0.421639	0.591888				16	12				0	17	0	13	0	140	0	0	0	VN
		Lyzl1	ENSMUST00000025076		447		12	0	0	8	6	17.7889	0	40.86	0.337289	Inf				23	1
		Lyzl6	ENSMUST00000021328		447		20	0	0	6	5	18.833	0	41.9041	0.265492	0.369231				32	25
		Maats1	ENSMUST00000023501		2352		145	16	21.4286	43	27	106.051	82.9745	129.128	0.254593	0.387387				34	24				5	17	5	17	6	123	0.294118	0.294118	0.0487805	VP
		Mageb3	ENSMUST00000104936		993		16	0	53.0715	3	18	34.762	11.6915	57.8326	0.517806					10
		Magel2	ENSMUST00000080403		3855		198	4	50.8949	34	28	173.196	150.106	196.285	0.161667	0.342105				52	27
		Mal2	ENSMUST00000025356		528		52	30	25.1894	7	2	21.0086	0	44.0794	0.0951991					69
		Man2b1	ENSMUST00000034121		3042		228	26	17.4885	59	29	149.837	126.751	172.924	0.193543	0.215596				45	44
		Map1lc3b	ENSMUST00000034270		378		34	8	25.3968	7	0	17.193	0	40.2639	0					95
		Map2k2	ENSMUST00000143517		1206		117	16	12.1891	11	1	62.6348	39.562	85.7077	0.0159656					94					0	0	1	1	1	1		1	1	VP
		Map3k14	ENSMUST00000021324		2829		202	0	53.2344	57	31	130.021	106.942	153.101	0.238422	0.163569				36	54
		Map7	ENSMUST00000116259		2217		194	18	31.3487	37	31	114.184	91.1061	137.261	0.271493	0.305882				31	31
		Mapk10	ENSMUST00000112847		1395		97	0	5.66308	27	0	65.4374	42.3638	88.511	0					95					2	17	2	13	3	163	0.117647	0.153846	0.0184049	VP
		Mapk1ip1	ENSMUST00000119664		792		28	0	5.42929	19	14	34.3421	11.2708	57.4134	0.407663	0.35061				17	27
		Mapk1ip1l	ENSMUST00000166743		729		37	0	9.73937	18	8	35.9476	12.8763	59.0189	0.222546	0.454976				39	19
		Mapk8ip3	ENSMUST00000088345		4014		274	58	9.9153	37	3	196.828	173.723	219.932	0.0152418	0.156977				94	56
		Marcks	ENSMUST00000092584		930		270	266	100	10	6	29.1499	6.07789	52.222	0.205832	0.0898204				42	75
		Mark1	ENSMUST00000027929		2388		215	17	13.6935	65	8	124.4	101.318	147.482	0.0643089	0.0545455				79	88
		Marveld2	ENSMUST00000225754		1668		139	0	40.048	31	14	79.3975	56.3247	102.47	0.176328	0.320755				48	30				5	19	4	17	14	219	0.263158	0.235294	0.0639269	VP
		Matr3	ENSMUST00000166793		2541		60	0	22.9831	15	12	99.0541	75.9787	122.13	0.121146	0.104895				62	70
		Mbd3l2	ENSMUST00000213777		687		6	0	3.49345	11	18	25.3022	2.23109	48.3733	0.7114	0.957371				4	5
		Mcm3	ENSMUST00000053266		2439		158	8	8.89709	58	21	119.033	95.9513	142.115	0.176421	0.141631				48	59
		Med17	ENSMUST00000034411		1950		110	52	25.5385	35	4	77.7424	54.6694	100.815	0.051452	0.0164835				83	100				1	1	2	4	2	26	1	0.5	0.0769231	SV
		Med26	ENSMUST00000058534		1767		139	13	61.064	21	5	84.9789	61.9054	108.052	0.0588382					81
		Med6	ENSMUST00000161211		741		26	6	28.3401	8	0	28.2743	5.20359	51.3449	0					95
		Mei4	ENSMUST00000057067		1170		42	0	16.3248	35	32	46.3851	23.3138	69.4565	0.689876	0.459259				4	18
		Meikin	ENSMUST00000094193		1305		28	0	18.0843	23	34	49.2437	26.1723	72.315	0.690444	0.35814				4	26
		Mettl2	ENSMUST00000021030		1170		90	42	21.3675	21	19	49.6678	26.5965	72.7391	0.382542	0.36				19	26
		Mettl23	ENSMUST00000106370		762		44	36	25.853	15	18	27.0386	3.96789	50.1092	0.665716	0.642496				5	10
		Mettl7a1	ENSMUST00000067752		735		68	34	61.3605	11	13	28.971	5.90053	52.0416	0.448724					14
		Mettl7a3	ENSMUST00000075420		735		66	0	72.9252	8	9	34.004	10.9334	57.0745	0.264675					32
		Mettl8	ENSMUST00000112186		1167		78	0	30.8483	23	26	53.8498	30.7785	76.921	0.482825	0.498099				11	16
		Mfap1a	ENSMUST00000089926		1320		97	14	12.803	14	1	66.714	43.6409	89.7872	0.0149893					94
		Mfap1b	ENSMUST00000056732		1320		97	14	10.6818	6	0	66.9954	43.922	90.0688	0					95
		Mfsd14b	ENSMUST00000155487		1524		52	24	16.4698	24	8	58.908	35.836	81.98	0.135805	0.357143				58	26
		Mfsd4b1	ENSMUST00000163705		1278		56	2	22.3787	34	16	51.9569	28.8856	75.0283	0.307947	0.250674				26	39
		Mfsd4b2	ENSMUST00000045526		1101		38	0	17.257	34	19	43.928	20.8568	66.9993	0.432525	0.278302				15	34
		Mfsd4b3	ENSMUST00000095749		1068		40	0	1.1236	24	23	44.2301	21.1581	67.3021	0.520008					10
		Mfsd4b4	ENSMUST00000178563		1374		44	0	33.0422	26	28	52.6622	29.5912	75.7333	0.53169					9					1	15	1	16	1	131	0.0666667	0.0625	0.00763359	VP
		Mfsd4b5	ENSMUST00000170579		1440		66	0	6.94444	45	24	62.0701	38.997	85.1431	0.38666	0.171779				18	53
		Mfsd8	ENSMUST00000026859		1560		51	10	19.8718	21	18	62.1385	39.0665	85.2106	0.289675	0.22093				29	43				7	19	3	17	9	220	0.368421	0.176471	0.0409091	VP
		Mgat4c	ENSMUST00000179929		1437		49	0	36.6736	20	10	55.7598	32.6887	78.8309	0.179341	0.335714				48	28				1	17	1	14	1	169	0.0588235	0.0714286	0.00591716	VP
		Mgl2	ENSMUST00000041550		999		42	0	22.8228	20	21	40.6229	17.552	63.6939	0.516949	0.390572				10	23				1	21	1	19	1	171	0.047619	0.0526316	0.00584795	VP
		Mgst2	ENSMUST00000099106		444		34	0	1.57658	14	15	21.9977	0	45.0688	0.681889	1.26675				5	3				8	18	6	16	8	119	0.444444	0.375	0.0672269	VP
		Mia2	ENSMUST00000069430		2385		76	0	33.9203	37	30	92.6248	69.5508	115.699	0.323887	0.338889				24	28
		Mical1	ENSMUST00000019967		3147		179	0	19.32	16	18	151.221	128.134	174.308	0.119031	0.467949				62	18
		Mill1	ENSMUST00000066780		1188		36	0	3.367	20	46	49.3723	26.3	72.4445	0.931697					2
		Mill2	ENSMUST00000228493		1068		26	0	2.99625	25	28	44.6117	21.5398	67.6836	0.627638					6
		Milr1	ENSMUST00000086353		741		29	0	10.9312	12	18	29.7695	6.69844	52.8405	0.604647	1.28694				6	3
		Mis12	ENSMUST00000048807		621		18	0	27.0531	21	23	22.139	0	45.2097	1.03889	0.057554				1	86
		Mkl1	ENSMUST00000109579		2895		119	0	26.8394	33	11	125.866	102.786	148.945	0.0873946	0.318898				72	30
		Mknk1	ENSMUST00000106513		1248		76	0	4.88782	21	6	60.6501	37.577	83.7233	0.0989281	0.042471				68	92
		Mllt6	ENSMUST00000044730		3240		254	10	68.2099	55	28	148.773	125.687	171.86	0.188206	0.1				46	71				4	14	4	25	6	228	0.285714	0.16	0.0263158	VP
		Mmp12	ENSMUST00000005950		1422		26	0	20.3938	21	30	55.1874	32.1159	78.259	0.543602	0.342105				8	27
		Mmp1b	ENSMUST00000047888		1392		30	0	30.6753	22	32	51.6978	28.6268	74.7688	0.618982					6
		Mmp28	ENSMUST00000108137		1563		182	20	47.2809	30	20	85.3252	62.2519	108.398	0.234397	0.158333				37	56
		Mndal	ENSMUST00000188804		1617		26	0	93.3828	18	31	46.349	23.2732	69.4249	0.668838					5
		Mob4	ENSMUST00000162364		678		16	8	60.0295	3	0	22.1488	0	45.2193	0					95
		Morc2a	ENSMUST00000093389		3093		129	0	11.5422	26	6	144.899	121.811	167.986	0.0414083	0.0330579				86	95				1	1	2	4	2	4	1	0.5	0.5	L
		Morc2b	ENSMUST00000131954		3069		116	0	2.05279	47	33	136.808	113.719	159.896	0.241215	0.453988				36	19
		Mpeg1	ENSMUST00000081035		2163		48	0	12.4364	41	29	85.2241	62.1491	108.299	0.340279	0.131737				23	62
		Mpig6b	ENSMUST00000174190		729		80	56	78.8752	14	7	26.4237	3.35296	49.4944	0.264914	0.21978				32	44				5	21	5	18	11	167	0.238095	0.277778	0.0658683	VP
		Mr1	ENSMUST00000027744		1026		41	0	13.8402	24	20	43.9291	20.8577	67.0005	0.455279	0.475248				13	18
		Mrc1	ENSMUST00000028045		4371		156	0	17.4788	87	29	182.807	159.712	205.903	0.158637	0.122302				52	65
		Mreg	ENSMUST00000048860		645		56	22	18.1395	15	8	28.6439	5.57303	51.7148	0.279291					30					3	16	3	16	3	162	0.1875	0.1875	0.0185185	VP
		Mrfap1	ENSMUST00000068795		378		96	96	100	7	2	9.91396	0	32.9849	0.201736					43
		Mrgpra1	ENSMUST00000098438		996		28	0	10.4418	16	50	38.4296	15.3583	61.5008	1.30108					1
		Mrgpra2a	ENSMUST00000159004		996		26	0	99.6988	5	18	29.349	6.27657	52.4215	0.613309					6
		Mrgpra2b	ENSMUST00000119798		996		24	0	100	7	18	28.8413	5.76879	51.9138	0.624106					6
		Mrgpra3	ENSMUST00000176369		990		36	0	76.2626	25	79	34.066	10.9949	57.1371	2.31903					1
		Mrgpra4	ENSMUST00000087092		942		32	0	0	0	4	38.9557	15.884	62.0275	0.102681					67
		Mrgpra6	ENSMUST00000073793		906		38	0	20.0883	18	21	36.931	13.8601	60.0019	0.568628	0.696246				7	9
		Mrgpra9	ENSMUST00000179005		999		36	0	91.1912	24	31	32.9745	9.90274	56.0463	0.940119					2
		Mrgprx1	ENSMUST00000094390		969		20	0	0	6	27	38.153	15.0813	61.2247	0.707677	0.857143				4	6				0	16	0	16	0	146	0	0	0	VN
		Mrln	ENSMUST00000020090		141		12	0	0	4	1	6.2642	0	29.3354	0.159637					52
		Mrm1	ENSMUST00000018549		963		110	100	78.92	18	14	30.6688	7.59757	53.7399	0.456491	0.0879765				13	76				1	17	1	12	1	160	0.0588235	0.0833333	0.00625	SV
		Mroh7	ENSMUST00000106770		3840		188	0	17.8125	100	56	175.885	152.791	198.978	0.318391	0.152866				25	57
		Mrpl23	ENSMUST00000038675		441		30	4	14.059	4	4	21.4169	0	44.4878	0.186768	0.752941				46	8				2	17	2	17	4	194	0.117647	0.117647	0.0206186	L
		Mrpl28	ENSMUST00000025014		774		66	38	45.2196	14	4	29.3255	6.25504	52.3961	0.1364					58
		Mrpl30	ENSMUST00000027256		483		20	0	3.93375	7	4	21.067	0	44.138	0.189871	0.192073				45	48
		Mrpl45	ENSMUST00000019026		921		51	12	24.3214	11	13	40.4166	17.3457	63.4875	0.32165	0.333333				25	28
		Mrps17	ENSMUST00000119576		363		42	0	28.3747	10	1	19.2141	0	42.2849	0.0520452					83
		Mrps21	ENSMUST00000067298		264		32	0	5.68182	6	3	16.6193	0	39.6904	0.180513	0.327103				47	29				1	1	1	1	1	1	1	1	1	L
		Ms4a4a	ENSMUST00000188995		711		18	0	9.98594	13	13	28.1565	5.08547	51.2275	0.461705	0.553488				13	14
		Msantd3	ENSMUST00000107704		828		86	0	12.8019	22	4	43.504	20.4325	66.5755	0.0919456					70
		Msh5	ENSMUST00000007250		2502		168	24	17.7458	33	15	115.354	92.2752	138.434	0.130034	0.12				59	65				3	17	2	18	2	166	0.176471	0.111111	0.0120482	VP
		Msmb	ENSMUST00000022464		342		12	0	0	6	7	14.4411	0	37.5122	0.484728	0.419811				11	21				5	18	3	16	3	146	0.277778	0.1875	0.0205479	VP
		Mt2	ENSMUST00000034214		186		12	12	38.172	4	0	5.76464	0	28.8357	0					95
		Mtap	ENSMUST00000058030		852		44	8	21.9484	10	1	36.6291	13.5582	59.7	0.0273007					91					1	1	1	1	1	1	1	1	1	L
		Mterf1a	ENSMUST00000117463		1140		38	0	80.9649	8	7	37.6413	14.5696	60.713	0.185966					46
		Mterf1b	ENSMUST00000177258		1146		32	0	46.6841	6	12	40.7196	17.649	63.7902	0.294698					28
		Mterf4	ENSMUST00000027492		1041		36	2	7.01249	12	17	43.9792	20.9075	67.0508	0.386547	0.5625				18	13
		Mtg1	ENSMUST00000036977		981		68	18	21.4067	26	9	43.8854	20.8142	66.9565	0.20508					42					1	1	2	3	2	3	1	0.666667	0.666667	L
		Mthfd1l	ENSMUST00000120585		2934		222	0	23.6537	62	29	142.332	119.248	165.416	0.203749	0.191549				43	48
		Mthfs	ENSMUST00000085256		612		40	12	20.4248	4	7	26.1534	3.08256	49.2242	0.267652					32
		Mthfsl	ENSMUST00000113110		612		38	2	48.366	8	2	26.049	2.97844	49.1195	0.0767784					75					3	17	5	19	14	198	0.176471	0.263158	0.0707071	VP
		Mtus2	ENSMUST00000085558		4062		287	0	17.9222	108	95	198.726	175.624	221.827	0.478046	0.19774				12	47
		Muc13	ENSMUST00000115044		1722		97	0	51.2195	20	64	69.9142	46.8422	92.9862	0.915408	0.749786				2	8
		Muc5ac	ENSMUST00000041924		8256		310	0	2.55572	175	142	375.05	351.827	398.274	0.378616	0.218868				19	44
		Mustn1	ENSMUST00000040715		249		20	0	38.1526	6	8	12.1343	0	35.2052	0.659288	0.427966				5	21				1	18	1	15	1	144	0.0555556	0.0666667	0.00694444	VP
		Mx1	ENSMUST00000113768		1194		24	0	34.0034	20	27	43.0847	20.014	66.1554	0.626673	0.26938				6	36
		Myef2	ENSMUST00000152367		1776		115	30	38.0068	11	2	76.1385	53.0661	99.2109	0.0262679					91					1	1	1	1	3	3	1	1	1	L
		Myh14	ENSMUST00000048102		6003		554	72	38.7806	130	17	308.393	285.254	331.533	0.0551244	0.100671				82	71				1	17	1	12	1	161	0.0588235	0.0833333	0.00621118	VP
		Mymx	ENSMUST00000169137		327		24	2	62.0795	8	9	14.6335	0	37.7043	0.615025	Inf				6	1
		Myo15b	ENSMUST00000093911		9102		696	140	44.3309	160	149	424.008	400.801	447.216	0.351408	0.457534				22	19
		Myo19	ENSMUST00000093969		2892		124	0	10.3043	40	22	129.336	106.253	152.42	0.170099	0.11236				50	68
		Myo3a	ENSMUST00000044749		4866		118	0	27.7024	96	79	184.305	161.213	207.397	0.428638					15					4	16	3	17	5	167	0.25	0.176471	0.0299401	VP
		Myo5b	ENSMUST00000074157		5457		320	6	9.18087	157	43	253.46	230.33	276.59	0.169652	0.0885417				50	76
		Myt1l	ENSMUST00000049784		3564		178	0	2.44108	38	5	166.563	143.465	189.66	0.0300187	0.0404624				90	93				1	17	1	13	2	163	0.0588235	0.0769231	0.0122699	VP
		Myzap	ENSMUST00000093823		1401		71	10	16.2027	34	9	59.8534	36.7812	82.9255	0.150367					54
		Mzt2	ENSMUST00000023351		480		60	36	35.2083	14	3	21.4694	0	44.5401	0.139734					57
		Nagk	ENSMUST00000113851		1086		54	20	14.3646	9	2	45.7829	22.7114	68.8543	0.0436845	0.0689655				85	82				3	20	3	17	3	204	0.15	0.176471	0.0147059	VP
		Nanog	ENSMUST00000012540		918		26	0	1.30719	2	4	38.4146	15.343	61.4863	0.104127	0.456705				67	19
		Nanp	ENSMUST00000066640		747		38	16	59.8394	10	2	25.8969	2.82639	48.9675	0.0772292					75
		Nans	ENSMUST00000030018		1080		100	20	27.5	30	7	50.4514	27.3801	73.5226	0.138747	0.0943396				57	73				1	1	1	1	3	3	1	1	1	L
		Nap1l1	ENSMUST00000218828		1176		48	0	15.6463	19	2	48.3458	25.2743	71.4172	0.0413687					86
		Napb	ENSMUST00000028926		897		48	16	23.1884	21	0	35.1534	12.0826	58.2242	0					95					1	1	1	1	1	1	1	1	1	SV
		Nat2	ENSMUST00000163856		873		26	0	7.21649	17	18	35.2534	12.1822	58.3247	0.510589	0.0874636				10	76
		Nat3	ENSMUST00000070514		873		14	0	10.1947	8	20	32.6638	9.59273	55.7349	0.612298	1.55769				6	3
		Nat8	ENSMUST00000032073		684		28	0	2.48538	8	13	30.863	7.79174	53.9343	0.421216	0.65				16	10
		Nat8f1	ENSMUST00000161198		699		24	0	0.143062	6	10	30.4223	7.35096	53.4936	0.328706	0.502762				24	16
		Nat8f2	ENSMUST00000045008		717		12	0	0.41841	9	16	28.4651	5.39384	51.5364	0.562092					8					1	15	2	21	2	195	0.0666667	0.0952381	0.0102564	VP
		Nat8f3	ENSMUST00000050780		684		22	0	97.076	2	1	22.5548	0	45.626	0.0443364					85
		Nat8f4	ENSMUST00000095757		681		16	0	0	8	5	28.6601	5.58882	51.7314	0.174459					49
		Nat8f5	ENSMUST00000032074		684		14	0	4.09357	11	12	27.0719	4.00074	50.143	0.443264	0.483871				14	17				1	19	1	17	1	219	0.0526316	0.0588235	0.00456621	VP
		Nat8f6	ENSMUST00000174143		681		24	0	100	3	1	22.7129	0	45.7841	0.0440278					85
		Nat8f7	ENSMUST00000160534		684		22	0	100	6	7	22.46	0	45.5312	0.311665					26
		Natd1	ENSMUST00000019075		333		44	30	34.8348	5	2	14.0306	0	37.1014	0.142546	0.0968523				56	73				5	17	4	14	10	169	0.294118	0.285714	0.0591716	VP
		Ncam1	ENSMUST00000166811		2550		153	2	6.03922	56	14	119.734	96.651	142.816	0.116926	0.117302				63	66
		Ncoa4	ENSMUST00000163336		1878		54	0	49.9468	14	19	69.3829	46.3108	92.455	0.273843					31
		Ndfip2	ENSMUST00000181969		1017		134	102	34.7099	23	18	39.7516	16.681	62.8223	0.452812	0.213675				13	45				5	18	5	17	9	184	0.277778	0.294118	0.048913	VP
		Ndor1	ENSMUST00000114349		1797		99	26	17.0284	30	18	82.4903	59.4159	105.565	0.218208					40
		Ndst2	ENSMUST00000223679		2652		158	2	9.53997	11	4	133.093	110.008	156.178	0.0300542	0.328571				90	29
		Ndufa11	ENSMUST00000002452		432		44	16	12.963	6	1	20.4612	0	43.5321	0.048873					84
		Ndufa6	ENSMUST00000023085		396		48	36	37.3737	9	6	15.4789	0	38.5497	0.387625					18					1	1	2	2	2	2	1	1	1	L
		Ndufa7	ENSMUST00000048249		342		34	12	19.883	6	5	15.9603	0	39.0312	0.313277	0.327869				26	29
		Ndufb8	ENSMUST00000026222		561		56	32	29.2335	19	3	23.9698	0.899047	47.0405	0.125158	0.114754				61	67				1	1	1	1	1	1	1	1	1	L
		Ndufc2	ENSMUST00000032882		363		38	2	44.9036	3	2	18.5384	0	41.6091	0.107884	0.99115				65	5				2	21	1	18	1	165	0.0952381	0.0555556	0.00606061	VP
		Ndufv1	ENSMUST00000042497		1395		98	18	6.66667	13	3	70.835	47.7609	93.9091	0.0423519					86					1	1	2	2	2	2	1	1	1	L
		Necap1	ENSMUST00000032477		828		56	22	11.9565	10	6	36.3095	13.2383	59.3806	0.165246					51
		Nefl	ENSMUST00000022639		1632		232	204	59.1912	27	3	53.3254	30.2537	76.3971	0.0562584					82
		Nek3	ENSMUST00000110730		1536		77	0	17.6432	37	36	67.1334	44.0608	90.2061	0.536245	0.340764				9	28				3	17	2	14	2	169	0.176471	0.142857	0.0118343	VP
		Neurl3	ENSMUST00000056946		765		108	0	31.8954	15	10	47.3806	24.3094	70.4518	0.211057	0.170616				41	53
		Neurl4	ENSMUST00000061837		4692		348	70	11.2958	20	4	237.799	214.677	260.921	0.0168209	0.184874				94	50				9	20	11	22	15	165	0.45	0.5	0.0909091	VP
		Nfat5	ENSMUST00000169453		4659		131	12	9.12213	44	14	190.453	167.351	213.555	0.0735089	0.0594059				76	86				1	1	1	1	1	1	1	1	1	SV
		Nfs1	ENSMUST00000029147		1380		98	22	10.2899	23	8	66.0913	43.0181	89.1646	0.121045	0.136612				62	61
		Nicn1	ENSMUST00000035227		642		43	18	5.14019	11	2	28.9502	5.87899	52.0213	0.0690842					78
		Nipsnap3a	ENSMUST00000188045		738		26	0	24.1192	12	9	29.8552	6.78443	52.9259	0.301455	0.616541				27	11				0	17	0	14	0	169	0	0	0	VN
		Nipsnap3b	ENSMUST00000015391		744		44	16	25.672	13	11	30.4649	7.39415	53.5356	0.361071	0.375465				21	25
		Nlrp1a	ENSMUST00000108518		3549		72	0	83.2065	55	109	113.039	89.9434	136.134	0.96427					2
		Nlrp1b	ENSMUST00000108515		3534		54	0	14.7708	33	65	134.226	111.143	157.309	0.484258					11
		Nlrp2	ENSMUST00000045022		3141		49	0	11.1111	47	48	115.513	92.433	138.593	0.415538	0.529101				16	15				1	18	1	15	1	143	0.0555556	0.0666667	0.00699301	VP
		Nlrp4a	ENSMUST00000068767		2949		42	0	12.038	47	59	106.926	83.848	130.004	0.551783	0.5				8	16
		Nlrp4b	ENSMUST00000117413		2592		48	0	14.6991	39	79	95.4897	72.4138	118.566	0.827314	2.90722				2	2
		Nlrp4c	ENSMUST00000037728		2949		57	0	11.6311	45	45	110.896	87.8167	133.975	0.405787	0.670103				17	9
		Nlrp4e	ENSMUST00000076470		2937		51	0	54.8178	26	32	96.205	73.1283	119.282	0.332623					24					1	18	1	15	1	133	0.0555556	0.0666667	0.0075188	VP
		Nlrp4f	ENSMUST00000221659		2814		40	0	10.8031	39	25	102.844	79.7668	125.922	0.243085					36
		Nlrp9a	ENSMUST00000108387		3015		42	0	5.77114	43	47	111.738	88.6577	134.819	0.420626	0.414201				16	22
		Nlrp9b	ENSMUST00000073151		3012		68	0	8.06773	43	35	114.894	91.8136	137.975	0.304628					27					6	18	1	14	3	197	0.333333	0.0714286	0.0152284	VP
		Nlrp9c	ENSMUST00000085944		3015		24	0	3.48259	46	55	107.527	84.4464	130.607	0.511501					10
		Nmrk2	ENSMUST00000005069		588		44	0	5.10204	9	4	29.4847	6.41347	52.5559	0.135664	0.404959				58	22				2	17	2	22	2	198	0.117647	0.0909091	0.010101	VP
		Nnt	ENSMUST00000223268		2508		168	0	15.311	71	14	117.469	94.3887	140.549	0.119181					62					3	18	3	18	4	277	0.166667	0.166667	0.0144404	VP
		Nol12	ENSMUST00000138880		654		56	16	24.6177	12	10	32.0896	9.01878	55.1605	0.311627	0.368421				26	25
		Nol4l	ENSMUST00000035346		2040		213	74	35.3431	27	6	97.6369	74.5621	120.712	0.0614522					80
		Nomo1	ENSMUST00000033121		3645		321	40	14.4856	125	19	177.34	154.244	200.435	0.107139	0.129717				66	63
		Nos1	ENSMUST00000142742		4290		320	0	32.5641	113	17	208.917	185.817	232.017	0.0813721	0.0330033				73	95
		Nphp3	ENSMUST00000035167		3978		280	80	25.6159	63	47	172.012	148.922	195.102	0.273237	0.163265				31	55
		Nprl3	ENSMUST00000020530		1710		96	8	16.8421	22	6	79.6998	56.6257	102.774	0.0752825	0.135338				75	61
		Npy4r	ENSMUST00000052164		1128		30	0	0	27	11	46.0078	22.9356	69.08	0.23909					36
		Nr1h3	ENSMUST00000111356		1338		93	0	26.6816	30	15	66.5801	43.5078	89.6523	0.225293	0.0212766				39	99				7	20	6	17	10	157	0.35	0.352941	0.0636943	VP
		Nr2c2	ENSMUST00000113463		1890		76	0	5.2381	11	1	85.0645	61.9884	108.141	0.0117558					95					4	11	3	4	5	32	0.363636	0.75	0.15625	SV
		Nr2e3	ENSMUST00000034831		1188		58	0	9.25926	20	4	56.0843	33.0118	79.1567	0.0713213					77
		Nr2f1	ENSMUST00000091458		1263		194	174	59.3824	6	1	44.1264	21.0554	67.1974	0.0226622					92					4	15	2	6	3	64	0.266667	0.333333	0.046875	L
		Nr4a3	ENSMUST00000030025		1884		178	60	42.0382	31	7	84.1623	61.0892	107.235	0.0831726	0.0373832				73	94
		Nrn1	ENSMUST00000037623		429		49	40	66.8998	6	2	13.2584	0	36.3291	0.150848	0.579055				54	12
		Nrxn3	ENSMUST00000163134		4716		309	0	5.64037	94	11	234.168	211.044	257.293	0.0469748	0.0215827				84	99
		Nsa2	ENSMUST00000073456		783		49	0	46.6156	27	3	33.4347	10.3642	56.5053	0.0897271					71					1	1	1	1	1	1	1	1	1	L
		Nt5c1b	ENSMUST00000002456		1722		112	0	5.8072	24	7	85.0343	61.9582	108.11	0.0823197	0.158371				73	56				2	17	1	17	3	167	0.117647	0.0588235	0.0179641	VP
		Nt5c3	ENSMUST00000031793		996		66	32	35.4418	5	2	36.8494	13.7788	59.92	0.054275					82
		Nt5dc3	ENSMUST00000099396		1641		158	60	18.1597	31	7	73.9381	50.8648	97.0114	0.0946738					69					0	13	0	11	0	112	0	0	0	VN
		Ntmt1	ENSMUST00000041830		672		56	0	11.3095	15	0	34.6126	11.5414	57.6838	0					95
		Nudt15	ENSMUST00000043813		513		40	26	68.8109	12	3	17.7395	0	40.8102	0.169114	0.132159				50	62
		Nudt16	ENSMUST00000035179		588		90	66	60.034	16	5	23.5296	0.459106	46.6002	0.212498	0.0830325				41	77
		Nudt18	ENSMUST00000089049		972		66	24	34.5679	17	4	40.893	17.8223	63.9637	0.0978163	0.138889				68	60
		Nudt4	ENSMUST00000020217		540		42	20	35.9259	7	3	20.7004	0	43.771	0.144925					56
		Nup35	ENSMUST00000028382		978		30	8	24.8466	9	1	38.3626	15.2917	61.4334	0.0260671					91					1	1	1	1	1	1	1	1	1	L
		Nup50	ENSMUST00000165443		1401		98	0	5.63883	20	23	65.1568	42.0833	88.2303	0.352995	0.283186				21	34
		Nutm2	ENSMUST00000096633		2202		50	0	7.31153	40	51	91.6871	68.6103	114.764	0.55624	0.724719				8	8				1	16	1	13	1	160	0.0625	0.0769231	0.00625	VP
		Nyap2	ENSMUST00000068275		2214		120	0	12.0145	53	30	102.204	79.1261	125.282	0.293531	0.22043				28	44
		OR5BS1P	ENSMUST00000216180		927		56	0	7.11974	21	16	41.8835	18.8119	64.9551	0.382012					19
		Oas1a	ENSMUST00000080322		1104		56	0	29.3478	15	13	47.3696	24.2986	70.4406	0.274437					31					1	14	1	12	1	113	0.0714286	0.0833333	0.00884956	VP
		Oas1c	ENSMUST00000117193		1089		48	0	5.60147	30	33	46.7078	23.6359	69.7797	0.70652	0.411765				4	22
		Oas1d	ENSMUST00000044224		1086		46	0	18.4162	29	18	44.5951	21.5239	67.6663	0.403632					17
		Oas1e	ENSMUST00000201172		1161		44	0	1.89492	27	22	49.3308	26.2584	72.4031	0.445969					14
		Oas1f	ENSMUST00000057814		1095		52	0	0.913242	29	29	48.1267	25.0544	71.1991	0.602576					6
		Oas1g	ENSMUST00000086368		1104		52	0	100	17	14	39.3113	16.2386	62.384	0.356132					21					3	17	3	13	6	163	0.176471	0.230769	0.0368098	L
		Oas1h	ENSMUST00000072476		1110		52	0	1.89189	21	21	48.6403	25.5681	71.7126	0.43174	0.581769				15	12
		Obp2a	ENSMUST00000077667		531		32	0	16.3842	11	13	23.2401	0.169232	46.311	0.559378	0.487936				8	17				6	18	3	19	9	200	0.333333	0.157895	0.045	VP
		Obp2b	ENSMUST00000114192		531		12	0	0	10	12	21.0135	0	44.0846	0.571063	0.145503				7	59
		Oc90	ENSMUST00000060522		1458		38	0	3.77229	12	21	61.312	38.2388	84.3853	0.34251	0.715385				22	8
		Ocm	ENSMUST00000031622		330		20	0	11.2121	6	0	13.7016	0	36.7726	0					95					1	17	1	13	1	163	0.0588235	0.0769231	0.00613497	VP
		Olfr10	ENSMUST00000217290		936		18	0	62.0726	22	15	32.2061	9.13541	55.2767	0.465751					12
		Olfr1006	ENSMUST00000216084		939		20	0	0.212993	20	11	38.7039	15.6321	61.7756	0.284209	0.52069				29	15				1	19	1	19	1	191	0.0526316	0.0526316	0.0052356	VP
		Olfr1008	ENSMUST00000054868		942		6	0	7.85563	21	18	33.1579	10.0868	56.2291	0.542857	0.370892				9	25
		Olfr1013	ENSMUST00000216397		918		16	0	21.8954	15	15	33.089	10.0182	56.1597	0.453323	0.256881				13	38
		Olfr1015	ENSMUST00000215945		939		18	0	0	16	16	37.7451	14.6734	60.8168	0.423896	0.0669456				15	83
		Olfr1016	ENSMUST00000217410		930		16	0	4.51613	17	9	35.3223	12.2509	58.3936	0.254797	0.0674699				34	83
		Olfr1019	ENSMUST00000213515		933		16	0	7.28832	15	22	34.9872	11.9159	58.0584	0.628802	0.182203				6	50
		Olfr1022	ENSMUST00000054736		948		4	0	23.3122	1	3	31.185	8.11436	54.2557	0.0962	0.766355				69	7
		Olfr1023	ENSMUST00000213441		936		6	0	0.320513	15	22	34.2038	11.1324	57.2753	0.643203	0.276423				5	35
		Olfr1028	ENSMUST00000080698		975		18	0	0.923077	9	14	38.1298	15.0581	61.2014	0.367167					20
		Olfr1029	ENSMUST00000217244		975		18	0	0	10	16	38.6759	15.6042	61.7476	0.413694					16
		Olfr1032	ENSMUST00000079298		933		12	0	35.2626	10	6	32.7374	9.6669	55.808	0.183276	0.0825397				47	78
		Olfr1033	ENSMUST00000218397		933		8	0	21.329	18	16	33.082	10.0113	56.1528	0.483646	0.0516717				11	89
		Olfr1036	ENSMUST00000164985		933		24	0	92.4973	10	13	28.8366	5.76489	51.9083	0.450816					13
		Olfr1045	ENSMUST00000215763		948		30	0	1.89873	20	6	38.1322	15.0606	61.2038	0.157347	0.566667				53	13
		Olfr1047	ENSMUST00000216056		960		10	0	8.125	20	11	34.0045	10.9333	57.0756	0.323487	0.206009				25	46
		Olfr1053	ENSMUST00000099897		942		10	0	27.2824	15	26	32.1885	9.11787	55.2591	0.807742					3
		Olfr1054	ENSMUST00000213205		939		16	0	37.1672	16	19	31.7926	8.72213	54.8632	0.597623	0.0619835				7	85
		Olfr1058	ENSMUST00000213998		951		6	0	100	22	22	24.5955	1.52305	47.6679	0.894473					2
		Olfr1061	ENSMUST00000099889		942		14	0	99.1507	13	44	24.9893	1.91696	48.0616	1.76076					1
		Olfr1065	ENSMUST00000217586		942		10	0	32.6964	18	17	31.3599	8.28932	54.4304	0.542094	0.0387183				9	94
		Olfr1066	ENSMUST00000099885		942		8	0	77.707	13	20	25.9278	2.8566	48.9991	0.771371					3
		Olfr1076	ENSMUST00000076263		942		6	0	8.59873	25	19	32.6238	9.5527	55.6949	0.582397					7
		Olfr1079	ENSMUST00000099882		948		14	0	10.5485	15	19	33.7411	10.6701	56.8122	0.563111	0.124				8	64
		Olfr1080	ENSMUST00000213185		942		12	0	42.3567	13	11	30.8349	7.76443	53.9054	0.356738					21
		Olfr1082	ENSMUST00000215600		942		14	0	44.3737	11	29	30.8116	7.74112	53.8821	0.941203					2
		Olfr1084	ENSMUST00000216851		942		14	0	100	8	17	25.4426	2.37026	48.5149	0.668171					5
		Olfr1085	ENSMUST00000213279		942		10	0	3.39703	15	24	33.9435	10.8722	57.0149	0.707057					4
		Olfr1086	ENSMUST00000213198		933		10	0	99.5713	14	20	25.646	2.57371	48.7182	0.77985	0.0672646				3	83
		Olfr1087	ENSMUST00000214141		942		12	0	2.44161	14	17	34.7445	11.6731	57.8159	0.489286					11
		Olfr1089	ENSMUST00000214317		936		12	0	100	12	30	24.2974	1.22504	47.3698	1.2347					1
		Olfr1090	ENSMUST00000215991		942		10	0	0.7431	13	23	34.6659	11.5944	57.7374	0.663476	0.283654				5	34
		Olfr1094	ENSMUST00000217509		993		16	0	9.96979	18	18	36.187	13.1158	59.2582	0.497416	0.0462633				11	91
		Olfr1095	ENSMUST00000099874		927		8	0	7.98274	10	35	32.8343	9.76313	55.9054	1.06596					1
		Olfr1097	ENSMUST00000111576		948		18	0	22.1519	18	18	33.4841	10.4134	56.5549	0.537568					9
		Olfr1098	ENSMUST00000111574		948		26	0	25.211	13	25	34.5999	11.5292	57.6706	0.722546					4					0	17	0	16	0	118	0	0	0	VN
		Olfr1099	ENSMUST00000213456		939		4	0	15.7614	18	25	31.7178	8.64698	54.7887	0.7882	0.192825				3	48
		Olfr110	ENSMUST00000216472		954		16	0	18.4486	16	20	33.9854	10.9146	57.0563	0.588487					7
		Olfr1100	ENSMUST00000117211		966		8	0	100	10	25	25.1827	2.11018	48.2552	0.992746	0.441441				1	20
		Olfr1101	ENSMUST00000214411		933		14	0	3.53698	22	18	35.5611	12.4897	58.6326	0.506171					10
		Olfr1102	ENSMUST00000214002		975		12	0	3.38462	22	13	35.6695	12.5981	58.7409	0.364457	0.113139				20	68
		Olfr111	ENSMUST00000214259		954		14	0	0	16	13	35.2841	12.2126	58.3557	0.368437					20
		Olfr1111	ENSMUST00000216378		939		14	0	9.90415	22	19	34.3242	11.2531	57.3954	0.553545	0.189944				8	49
		Olfr1116	ENSMUST00000090717		924		6	0	66.6667	11	15	27.6518	4.58104	50.7227	0.542459	0.616883				9	11
		Olfr1118	ENSMUST00000121296		924		4	0	4.22078	13	27	33.4232	10.3519	56.4945	0.807823	0.602941				3	11
		Olfr1122	ENSMUST00000215371		981		6	0	14.8828	13	13	33.8513	10.7804	56.9223	0.384032	0.0588235				19	86
		Olfr1123	ENSMUST00000054974		972		12	0	4.11523	21	13	35.5656	12.4942	58.637	0.365521	0.0738916				20	81
		Olfr1135	ENSMUST00000213835		933		8	0	11.6827	11	18	33.1316	10.0606	56.2026	0.543288	0.980198				9	5
		Olfr1136	ENSMUST00000077471		933		6	0	8.14577	17	25	33.0486	9.97743	56.1197	0.756462	0.288889				3	33
		Olfr1137	ENSMUST00000214209		933		14	0	12.6474	26	15	33.6179	10.5469	56.6889	0.446191	0.0566038				14	87
		Olfr1138	ENSMUST00000214573		936		8	0	43.2692	20	30	29.6712	6.60068	52.7417	1.01108	0.224932				1	43
		Olfr1140	ENSMUST00000214723		936		6	0	10.4701	20	26	32.0646	8.99355	55.1356	0.810864	0.451613				3	19
		Olfr1141	ENSMUST00000099846		936		4	0	17.6282	25	67	30.5628	7.49197	53.6336	2.19221					1
		Olfr1152	ENSMUST00000213308		933		10	0	69.6677	16	11	27.9214	4.8505	50.9923	0.393963	0.0861244				18	77
		Olfr1153	ENSMUST00000052300		957		16	0	14.3156	0	1	34.0735	11.0025	57.1444	0.0293483	0.214953				90	44
		Olfr1157	ENSMUST00000099841		939		18	0	2.12993	18	23	36.1094	13.0379	59.1809	0.636952	0.469565				6	18
		Olfr1161	ENSMUST00000214438		966		8	0	13.354	13	19	33.5348	10.4638	56.6058	0.566575	0.296875				8	32
		Olfr1162	ENSMUST00000183862		945		18	0	12.1693	24	16	34.6912	11.6202	57.7623	0.461212	0.295154				13	32
		Olfr1163	ENSMUST00000215268		951		18	0	18.5068	18	13	33.7115	10.6406	56.7823	0.385626	0.621622				18	11
		Olfr1164	ENSMUST00000099834		981		8	0	7.33945	13	17	35.4636	12.3923	58.5348	0.479365	0.441176				12	20
		Olfr1166	ENSMUST00000217575		951		8	0	11.1462	27	22	33.6945	10.6234	56.7655	0.652926					5
		Olfr1167	ENSMUST00000216951		951		10	0	25.3417	17	20	32.3895	9.31885	55.4602	0.617484					6
		Olfr1168	ENSMUST00000215996		939		2	0	13.8445	18	20	32.6821	9.61119	55.7531	0.611955					6
		Olfr1170	ENSMUST00000214386		951		8	0	13.0389	24	27	33.6839	10.6129	56.7549	0.80157					3
		Olfr1173	ENSMUST00000216887		939		6	0	56.3365	12	16	28.9718	5.90116	52.0424	0.552262					8
		Olfr1174-ps	ENSMUST00000213348		963		6	2	32.5026	14	18	31.6481	8.57759	54.7187	0.568754					7
		Olfr1175-ps	ENSMUST00000214207		963		10	0	45.2752	22	14	31.8918	8.82132	54.9623	0.438984					14
		Olfr1176	ENSMUST00000213778		948		12	0	15.9283	19	11	33.0195	9.94864	56.0904	0.333136	0.174905				23	52
		Olfr1189	ENSMUST00000213679		921		10	0	11.7264	17	20	33.9056	10.8346	56.9767	0.589873	0.18543				7	50
		Olfr1191-ps1	ENSMUST00000217379		936		12	0	37.6068	16	15	32.3322	9.2617	55.4027	0.463933					12
		Olfr1195	ENSMUST00000213545		927		14	0	9.60086	19	14	34.1555	11.0844	57.2266	0.40989	0.161458				16	55
		Olfr1199	ENSMUST00000124021		933		12	0	38.9068	25	24	31.6148	8.54427	54.6853	0.759139					3
		Olfr1201	ENSMUST00000216213		924		14	0	16.6667	19	16	34.8	11.7291	57.871	0.45977	0.115023				13	67
		Olfr1202	ENSMUST00000214703		930		8	0	15.8065	17	14	32.6476	9.57675	55.7185	0.428821					15
		Olfr1204	ENSMUST00000213283		930		12	0	36.4516	15	21	31.5195	8.44903	54.5901	0.666253	0.164241				5	54
		Olfr1205	ENSMUST00000215929		924		16	0	9.63203	12	18	36.0037	12.9324	59.0749	0.499949	0.196429				10	48
		Olfr1206	ENSMUST00000216950		924		18	0	10.6061	17	16	36.0128	12.9416	59.0839	0.444287					14
		Olfr1209	ENSMUST00000213136		933		12	0	7.28832	29	19	34.977	11.9058	58.0483	0.543214	0.0378251				9	94
		Olfr1211	ENSMUST00000215205		936		16	0	14.8504	22	13	35.4782	12.4072	58.5492	0.366422	0.107527				20	69
		Olfr1212	ENSMUST00000215781		936		8	0	8.97436	15	28	34.2106	11.1395	57.2818	0.818459	0.20462				3	46
		Olfr1214	ENSMUST00000216026		936		12	0	2.67094	12	24	36.0181	12.9466	59.0895	0.666332	0.644068				5	10
		Olfr1215	ENSMUST00000214809		939		16	0	20.6603	18	8	33.9218	10.851	56.9926	0.235836	0.276074				37	35
		Olfr1216	ENSMUST00000217000		936		18	0	10.6838	20	17	35.9089	12.8377	58.9801	0.47342	0.100629				12	71
		Olfr1217	ENSMUST00000216592		915		6	0	17.377	14	17	32.3446	9.27372	55.4154	0.525591	0.417391				9	21
		Olfr1218	ENSMUST00000215048		936		18	0	16.0256	13	30	35.2279	12.157	58.2989	0.851597	0.316832				2	30
		Olfr1219	ENSMUST00000215225		936		10	0	8.65385	13	19	34.4202	11.349	57.4913	0.552002	0.251908				8	38
		Olfr1220	ENSMUST00000213288		936		12	0	16.6667	16	16	33.9034	10.8325	56.9743	0.471929	0.258242				12	37
		Olfr1221	ENSMUST00000217635		936		12	0	6.08974	25	16	34.4459	11.3746	57.5171	0.464497	0.183124				12	50
		Olfr1222	ENSMUST00000215816		936		10	0	8.86752	23	9	34.0763	11.0052	57.1475	0.264113	0.0909091				32	75
		Olfr1223	ENSMUST00000217342		936		8	0	12.8205	11	11	33.0826	10.0117	56.1536	0.332501	Inf				24	1
		Olfr1224-ps1	ENSMUST00000216833		936		12	0	21.047	13	5	33.0542	9.98341	56.1249	0.151267	0.160221				54	55
		Olfr1225	ENSMUST00000217054		936		6	0	11.9658	24	14	33.4059	10.3349	56.4769	0.419087	0.294702				16	32
		Olfr1226	ENSMUST00000216445		933		8	0	12.6474	26	21	33.634	10.563	56.705	0.624368	0.0559701				6	87
		Olfr1228	ENSMUST00000190757		972		8	0	18.93	23	13	34.4412	11.3704	57.512	0.377455	0.188144				19	49
		Olfr1229	ENSMUST00000213883		936		12	0	28.4188	25	6	32.9783	9.90772	56.049	0.181938	0.136574				47	61
		Olfr1232	ENSMUST00000213860		936		12	0	25.4274	13	12	32.8559	9.78518	55.9265	0.365232	0.218447				20	44
		Olfr1238	ENSMUST00000217237		948		16	0	10.865	27	24	35.7089	12.6378	58.7801	0.672101	0.150121				5	58
		Olfr1240	ENSMUST00000216123		945		18	0	4.12698	23	20	36.5415	13.4701	59.6129	0.547323	0.180812				8	51
		Olfr1241	ENSMUST00000215055		945		4	0	15.5556	16	25	33.0049	9.934	56.0758	0.757463	0.164948				3	54
		Olfr1242	ENSMUST00000216001		921		8	0	9.77199	15	10	32.8951	9.82401	55.9662	0.303997	0.253731				27	38
		Olfr1243	ENSMUST00000144885		918		10	0	26.4706	21	22	32.0969	9.0262	55.1675	0.685425	0.150517				4	57
		Olfr1245	ENSMUST00000217402		924		8	0	12.5541	18	19	33.5058	10.4348	56.5768	0.567066	0.180723				8	51
		Olfr1246	ENSMUST00000217254		945		6	0	7.40741	11	20	34.0149	10.9437	57.0861	0.587978	1.02326				7	5
		Olfr1247	ENSMUST00000111532		945		8	0	5.18519	19	14	34.9511	11.8798	58.0224	0.40056					17
		Olfr125	ENSMUST00000213857		963		12	0	0	16	20	37.1425	14.0708	60.2141	0.538467	0.180672				9	51
		Olfr1250	ENSMUST00000215730		945		8	0	0	9	15	35.4377	12.3662	58.5093	0.423278					15
		Olfr1251	ENSMUST00000214304		957		16	0	34.3783	15	16	34.2557	11.1851	57.3263	0.467076					12
		Olfr1252	ENSMUST00000213196		945		6	0	10.1587	8	22	34.4092	11.3381	57.4804	0.639363					5
		Olfr1253	ENSMUST00000215988		957		16	0	11.7032	9	15	36.1829	13.1118	59.2541	0.41456					16
		Olfr1254	ENSMUST00000111523		945		12	0	9.52381	11	18	34.6769	11.6057	57.748	0.519078	0.534591				10	14
		Olfr1255	ENSMUST00000057369		933		14	0	5.57342	15	12	35.9322	12.8608	59.0035	0.333963					23
		Olfr1257	ENSMUST00000111519		930		14	0	4.08602	20	21	35.0747	12.0033	58.1461	0.598722	0.142857				7	59
		Olfr1258	ENSMUST00000213720		936		18	0	6.30342	20	14	35.7446	12.6733	58.8159	0.391668	0.355556				18	26
		Olfr1259	ENSMUST00000214846		930		12	0	0.537634	17	14	36.0092	12.9376	59.0808	0.38879	0.0646259				18	84
		Olfr1264	ENSMUST00000216616		927		28	0	0	10	11	38.1763	15.1046	61.248	0.288137	0.325				29	29
		Olfr1265	ENSMUST00000214855		930		16	0	7.95699	32	25	35.6184	12.5472	58.6897	0.701883					4
		Olfr1269	ENSMUST00000216493		930		8	0	0	15	28	35.2938	12.2222	58.3653	0.793341					3
		Olfr1270	ENSMUST00000215578		915		20	0	0	28	15	35.9178	12.8462	58.9894	0.41762	0.116858				16	66
		Olfr1271	ENSMUST00000216383		918		16	0	0.108932	23	11	36.0362	12.9646	59.1078	0.305249					27
		Olfr1272	ENSMUST00000117141		927		10	0	39.8058	24	25	31.396	8.32547	54.4665	0.79628					3
		Olfr1274-ps	ENSMUST00000216111		930		22	0	24.4086	11	7	35.841	12.7703	58.9118	0.195307					44
		Olfr1291-ps1	ENSMUST00000121345		981		12	0	0	18	19	37.6722	14.6005	60.7438	0.504351					10
		Olfr1293-ps	ENSMUST00000217845		981		12	0	15.5963	21	16	36.2399	13.1689	59.3109	0.441502					14
		Olfr13	ENSMUST00000216179		933		24	0	0.428725	28	20	37.3185	14.2469	60.3902	0.535927					9
		Olfr1303	ENSMUST00000216114		939		10	0	16.6134	9	13	33.0016	9.93076	56.0725	0.39392					18
		Olfr1352	ENSMUST00000058991		930		10	0	0.107527	11	15	35.1741	12.1025	58.2456	0.42645					15
		Olfr1354	ENSMUST00000217073		933		4	0	71.0611	16	11	26.5202	3.44922	49.5912	0.414778					16
		Olfr1357	ENSMUST00000203305		942		10	0	0	21	12	35.2914	12.2199	58.363	0.340026	0.0486322				23	90
		Olfr1369-ps1	ENSMUST00000213922		954		10	0	61.0063	19	15	30.4116	7.34091	53.4823	0.493233					11
		Olfr137	ENSMUST00000213505		939		12	0	98.0831	26	13	27.2137	4.14164	50.2859	0.4777					12
		Olfr1371	ENSMUST00000075844		936		16	0	72.9701	12	21	30.1316	7.06066	53.2025	0.696943					4
		Olfr1373	ENSMUST00000078264		936		20	0	80.7692	12	8	30.776	7.70482	53.8472	0.259943					33
		Olfr1380	ENSMUST00000215360		936		18	0	33.4402	10	8	34.3639	11.2933	57.4345	0.232802					37
		Olfr1381	ENSMUST00000213256		936		18	0	36.9658	12	10	34.3673	11.2968	57.4379	0.290974					29
		Olfr1382	ENSMUST00000213707		936		16	0	8.54701	12	15	36.9627	13.8915	60.034	0.405814					17
		Olfr1383	ENSMUST00000204706		936		14	0	0	10	18	36.6642	13.5925	59.7358	0.490943					11
		Olfr1384	ENSMUST00000213776		957		18	0	8.88192	10	13	36.8642	13.7929	59.9355	0.352646	0.988304				21	5
		Olfr1385	ENSMUST00000214948		930		16	0	14.3011	18	26	36.2656	13.1946	59.3367	0.716932					4
		Olfr1386	ENSMUST00000204518		930		16	0	88.6022	19	15	29.4089	6.33742	52.4804	0.510049					10
		Olfr1387	ENSMUST00000214541		936		16	0	0.320513	11	11	37.3199	14.2483	60.3916	0.294749	0.0424929				28	92
		Olfr1388	ENSMUST00000215226		936		28	0	0	21	18	40.0149	16.9431	63.0867	0.449832					13
		Olfr1389	ENSMUST00000216641		936		20	0	1.17521	26	12	37.4501	14.3785	60.5217	0.320426	0.101053				25	71
		Olfr1390	ENSMUST00000215014		936		22	0	0.42735	28	30	37.9518	14.8802	61.0235	0.790475					3
		Olfr1391	ENSMUST00000215671		936		26	0	1.28205	21	19	38.4566	15.3849	61.5283	0.494063	0.124481				11	64
		Olfr1392	ENSMUST00000215861		936		18	0	26.6026	20	22	35.7129	12.6422	58.7836	0.616024					6
		Olfr1393	ENSMUST00000213323		936		16	0	19.9786	27	16	36.0317	12.9608	59.1026	0.444053					14
		Olfr1396	ENSMUST00000215553		948		20	0	1.16034	17	19	38.9596	15.8879	62.0313	0.487684					11
		Olfr141	ENSMUST00000216117		948		10	0	9.38819	11	20	33.9621	10.891	57.0332	0.588892					7
		Olfr1414	ENSMUST00000062353		939		26	0	25.3461	25	11	36.1454	13.0746	59.2161	0.304327	0.170616				27	53
		Olfr1415	ENSMUST00000204009		936		18	0	13.8889	19	10	36.0652	12.9941	59.1362	0.277276	0.046729				30	90
		Olfr1416	ENSMUST00000214928		939		24	0	1.49095	12	7	38.6789	15.6073	61.7506	0.180977					47
		Olfr142	ENSMUST00000213968		918		12	0	5.11983	29	33	34.8949	11.8236	57.9663	0.945696					2
		Olfr1424	ENSMUST00000207681		942		12	0	100	5	13	26.7738	3.70153	49.8461	0.485549					11
		Olfr1425	ENSMUST00000214918		936		8	0	10.4701	19	7	34.0165	10.9454	57.0876	0.205782					42
		Olfr1426	ENSMUST00000217952		936		8	0	37.6068	36	7	31.5905	8.52001	54.661	0.221585					39
		Olfr1431	ENSMUST00000213759		939		6	0	95.5272	9	10	25.3402	2.26811	48.4123	0.39463					18
		Olfr1434	ENSMUST00000207186		939		8	0	0.319489	22	33	34.1616	11.0902	57.2331	0.965996					2
		Olfr1436	ENSMUST00000087812		948		6	0	43.5654	33	26	29.8222	6.75167	52.8927	0.871835					2
		Olfr1437	ENSMUST00000207241		939		6	0	12.4601	32	16	32.3874	9.31642	55.4584	0.494019					11
		Olfr1438-ps1	ENSMUST00000208398		960		4	0	0.9375	20	16	35.0687	11.9972	58.1402	0.456247					13
		Olfr1442	ENSMUST00000208494		939		14	0	0.745474	0	0	36.7268	13.6552	59.7984	0	0.121212				95	65
		Olfr1443	ENSMUST00000049724		939		12	0	0	23	9	36.4397	13.3681	59.5113	0.246984	0.555556				35	13
		Olfr1446	ENSMUST00000216805		927		8	0	84.0345	17	22	26.9448	3.87342	50.0162	0.816483					3
		Olfr1447	ENSMUST00000216989		930		6	0	1.82796	18	16	34.1776	11.1061	57.249	0.468143					12
		Olfr1448	ENSMUST00000213713		945		14	0	2.43386	24	19	35.5467	12.4753	58.6182	0.534508	0.177083				9	51
		Olfr145	ENSMUST00000086062		933		12	0	0.321543	13	8	35.9159	12.8444	58.9875	0.222742	0.101449				39	71
		Olfr1451	ENSMUST00000207997		933		6	0	6.85959	15	17	33.6208	10.5496	56.692	0.50564	0.116105				10	67
		Olfr1453	ENSMUST00000087773		924		10	0	1.7316	23	33	34.5033	11.4318	57.5747	0.956431					2
		Olfr1454	ENSMUST00000217568		924		12	0	0	14	22	35.1473	12.0757	58.2188	0.625937	0.557522				6	13
		Olfr1457	ENSMUST00000215229		954		10	0	2.4109	21	39	35.2652	12.1938	58.3367	1.10591	0.25				1	39
		Olfr1458	ENSMUST00000215160		924		22	0	0	6	6	37.136	14.0644	60.2077	0.161568	0.169811				52	53
		Olfr1459	ENSMUST00000213493		924		12	0	0	9	6	35.0545	11.983	58.1261	0.171162	0.0501567				50	89
		Olfr1461	ENSMUST00000207113		939		8	0	9.69116	18	16	33.5766	10.5055	56.6478	0.476522	0.376437				12	25
		Olfr1462	ENSMUST00000208533		924		6	0	3.0303	14	13	33.5482	10.4768	56.6195	0.387503	0.22549				18	43
		Olfr1463	ENSMUST00000207246		933		6	0	11.7899	17	20	33.2202	10.1492	56.2912	0.602043	0.225352				6	43
		Olfr1465	ENSMUST00000207340		924		10	0	17.6407	33	32	33.4882	10.4174	56.5591	0.95556	0.260606				2	37
		Olfr1466	ENSMUST00000207124		933		8	0	28.1886	14	19	31.7999	8.72929	54.8705	0.597486					7
		Olfr1467	ENSMUST00000215096		927		14	0	0	21	17	35.7849	12.7134	58.8565	0.47506	0.236686				12	41
		Olfr1469	ENSMUST00000216910		930		14	0	3.97849	17	18	36.1681	13.0967	59.2395	0.497676	0.281879				11	34
		Olfr147	ENSMUST00000056364		954		8	0	14.1509	24	15	33.1578	10.0869	56.2288	0.452382	0.0804598				13	78
		Olfr1490	ENSMUST00000080162		951		18	0	7.57098	15	20	38.0848	15.0135	61.1562	0.525144					9
		Olfr1491	ENSMUST00000216366		960		22	0	0	27	21	38.4591	15.3874	61.5308	0.546035	0.419608				8	21
		Olfr1493-ps1	ENSMUST00000208667		951		26	0	1.05152	25	23	39.1108	16.0391	62.1825	0.588073					7
		Olfr1494	ENSMUST00000207836		948		18	0	0	28	13	37.9967	14.925	61.0684	0.342135					22
		Olfr1495	ENSMUST00000216980		960		24	0	0	21	11	38.7572	15.6855	61.8289	0.283818	0.0934066				30	74
		Olfr1496	ENSMUST00000219412		954		6	0	1.99161	28	19	33.9161	10.8447	56.9875	0.560206	0.117537				8	66
		Olfr1497	ENSMUST00000217384		945		28	0	4.12698	19	13	39.2439	16.1723	62.3155	0.331262	0.155251				24	56
		Olfr1499	ENSMUST00000216659		945		4	0	0.42328	13	24	33.5795	10.5081	56.651	0.714721	0.191964				4	48
		Olfr1502	ENSMUST00000074221		951		10	0	0	15	14	35.6051	12.5335	58.6767	0.393202					18
		Olfr1505	ENSMUST00000216835		951		16	0	28.3912	13	17	34.0818	11.0111	57.1524	0.4988					10
		Olfr1507	ENSMUST00000206062		942		24	0	0.212314	18	7	37.9066	14.8349	60.9782	0.184665	0.284858				47	34
		Olfr1508	ENSMUST00000206520		933		16	0	0	18	9	36.3208	13.2492	59.3924	0.247792	0.151659				35	57
		Olfr1509	ENSMUST00000215030		927		40	0	3.66775	18	3	39.3534	16.2818	62.425	0.0762323					75
		Olfr1510	ENSMUST00000215928		957		28	0	25.1829	10	7	37.4488	14.378	60.5196	0.186922					46
		Olfr1511	ENSMUST00000214168		957		28	0	0	23	10	40.1299	17.0581	63.2018	0.24919					35
		Olfr1512	ENSMUST00000214980		942		40	0	2.2293	20	14	42.6423	19.5705	65.7142	0.328312	0.288961				24	33
		Olfr1513	ENSMUST00000215147		942		38	0	18.7898	32	15	40.8546	17.7835	63.9257	0.367155	0.269068				20	36
		Olfr1564	ENSMUST00000112162		957		14	0	1.35841	14	4	37.031	13.9594	60.1026	0.108018					65
		Olfr160	ENSMUST00000211952		930		12	0	0.752688	13	10	35.23	12.1585	58.3015	0.283849					30
		Olfr166	ENSMUST00000216465		939		18	0	1.81044	9	3	37.9115	14.8399	60.9831	0.0791316	0.969828				74	5
		Olfr167	ENSMUST00000214315		939		14	0	0	17	12	36.6556	13.584	59.7273	0.327371	0.269841				24	36
		Olfr168	ENSMUST00000213480		939		12	0	58.36	17	14	31.5335	8.46286	54.6041	0.443973	0.228155				14	42
		Olfr169	ENSMUST00000215476		942		22	0	33.6518	22	13	35.3006	12.23	58.3712	0.368266					20
		Olfr170	ENSMUST00000218837		942		12	0	100	4	12	26.8347	3.76241	49.9069	0.447183					14
		Olfr171	ENSMUST00000079891		945		24	0	86.6667	21	11	30.5781	7.50664	53.6495	0.359735					21
		Olfr172	ENSMUST00000214139		930		6	0	35.5914	22	29	30.246	7.1755	53.3165	0.958804					2
		Olfr173	ENSMUST00000206205		966		14	0	13.6646	22	21	35.0269	11.9558	58.0979	0.59954	0.263158				7	37
		Olfr175-ps1	ENSMUST00000215069		927		8	0	12.8371	13	25	33.1476	10.0767	56.2186	0.754201					3
		Olfr177	ENSMUST00000217377		930		10	0	12.043	13	11	33.4032	10.3322	56.4743	0.329309	0.153453				24	57
		Olfr178	ENSMUST00000215032		960		6	0	20.8333	19	22	32.9867	9.91599	56.0575	0.666934					5
		Olfr18	ENSMUST00000086473		996		12	0	12.8514	18	9	36.5178	13.4467	59.5889	0.246455	0.0515873				35	89
		Olfr180	ENSMUST00000171656		954		12	0	15.8281	14	16	34.4663	11.3954	57.5372	0.464222	0.654354				12	10
		Olfr181	ENSMUST00000205986		954		6	0	21.5933	16	23	32.7134	9.64265	55.7841	0.703076					4
		Olfr183	ENSMUST00000214916		930		16	0	16.4516	28	14	33.1541	10.0832	56.225	0.422271	0.228365				15	42
		Olfr186	ENSMUST00000216415		930		20	0	0.967742	21	6	35.6942	12.6227	58.7657	0.168095	0.167513				50	54
		Olfr187	ENSMUST00000207673		927		10	0	11.8662	15	18	32.3218	9.25084	55.3928	0.556899	0.0410959				8	93
		Olfr19	ENSMUST00000206365		930		10	0	0.537634	24	15	34.9899	11.9184	58.0614	0.428696	0.115672				15	67
		Olfr190	ENSMUST00000216495		924		14	0	12.4459	16	19	32.3201	9.24915	55.3911	0.587869					7
		Olfr191	ENSMUST00000215647		930		10	0	33.1183	17	28	30.9473	7.87674	54.0178	0.904764					2
		Olfr193	ENSMUST00000208455		930		8	0	8.8172	9	27	33.4638	10.3927	56.535	0.806841					3
		Olfr195	ENSMUST00000216957		927		8	0	21.1435	22	16	31.9424	8.87162	55.0131	0.500902	0.200385				10	47
		Olfr196	ENSMUST00000205471		930		6	0	15.4839	17	19	31.636	8.56513	54.7069	0.600582	0.160207				7	55
		Olfr198	ENSMUST00000208244		921		22	0	4.88599	17	28	35.886	12.8146	58.9574	0.780248	0.24498				3	40
		Olfr199	ENSMUST00000214186		927		24	0	100	8	13	26.8791	3.80696	49.9513	0.483647					11
		Olfr2	ENSMUST00000208147		984		30	0	11.687	16	7	41.8518	18.7804	64.9232	0.167257					51
		Olfr201	ENSMUST00000216834		927		20	0	42.0712	18	19	31.3878	8.31727	54.4583	0.605331					6
		Olfr202	ENSMUST00000217485		924		22	0	6.38528	29	39	35.244	12.1728	58.3153	1.10657	0.312329				1	31
		Olfr220	ENSMUST00000194229		978		22	0	0	15	18	41.0759	18.004	64.1477	0.438214					14
		Olfr221	ENSMUST00000214071		936		48	0	12.1795	42	33	40.1442	17.0729	63.2155	0.822036	0.136771				2	61
		Olfr224	ENSMUST00000217009		945		14	0	0	21	17	37.1136	14.042	60.1853	0.458053					13
		Olfr228	ENSMUST00000217292		942		6	0	22.3992	19	16	31.4335	8.36281	54.5042	0.509011					10
		Olfr235	ENSMUST00000214638		939		6	0	5.53781	14	7	33.7682	10.6969	56.8394	0.207296					42
		Olfr237-ps1	ENSMUST00000215911		933		6	0	2.35798	22	15	34.1953	11.1239	57.2667	0.438657					14
		Olfr239	ENSMUST00000214406		948		18	0	40.8228	9	3	33.3661	10.2956	56.4366	0.0899115					71
		Olfr24	ENSMUST00000216754		942		18	0	0	19	7	38.2581	15.1864	61.3298	0.182968					47
		Olfr248	ENSMUST00000075329		930		14	0	9.13978	26	49	34.3294	11.2583	57.4006	1.42735	0.54461				1	14
		Olfr262	ENSMUST00000087818		939		6	0	0.532481	29	33	33.6751	10.6036	56.7465	0.979954					2
		Olfr263	ENSMUST00000215804		954		16	0	0	15	11	37.075	14.0034	60.1466	0.296696					28
		Olfr286	ENSMUST00000073612		975		38	0	16.6154	23	16	42.3716	19.3003	65.4428	0.377612					19
		Olfr287	ENSMUST00000170618		969		34	0	0.309598	23	14	42.691	19.6191	65.763	0.327938					24
		Olfr288	ENSMUST00000165379		957		30	0	7.7325	13	12	40.4742	17.4027	63.5457	0.296485					28
		Olfr294	ENSMUST00000078588		1008		12	0	0	20	25	38.1294	15.0577	61.2011	0.655662					5
		Olfr298	ENSMUST00000217110		999		8	0	6.30631	20	41	36.0633	12.992	59.1346	1.13689					1
		Olfr304	ENSMUST00000077210		1002		16	0	0	20	36	37.995	14.9233	61.0667	0.947493	1.24286				2	3
		Olfr305	ENSMUST00000213255		960		4	0	0.729167	13	24	34.2531	11.1816	57.3246	0.700666	1.12658				4	4
		Olfr307	ENSMUST00000217494		942		12	0	0.106157	14	22	35.0357	11.9642	58.1072	0.627931	0.36				6	26
		Olfr308	ENSMUST00000214977		927		12	0	0	23	26	34.9858	11.9143	58.0573	0.743159	0.243902				3	40
		Olfr309	ENSMUST00000174158		927		18	0	4.85437	14	1	37.1113	14.0399	60.1828	0.0269459					91
		Olfr316	ENSMUST00000215071		921		14	0	88.3822	16	21	28.2125	5.14099	51.284	0.744351					3
		Olfr317	ENSMUST00000216196		984		56	0	21.0366	26	12	43.3868	20.3157	66.458	0.276582					31
		Olfr318	ENSMUST00000214728		921		14	0	8.68621	13	4	35.152	12.0808	58.2232	0.113792					64
		Olfr319	ENSMUST00000215962		921		16	0	0	19	12	36.144	13.0724	59.2156	0.332006					24
		Olfr320	ENSMUST00000214662		921		14	2	56.3518	14	14	30.6462	7.5756	53.7167	0.456827					13
		Olfr322	ENSMUST00000214392		984		68	0	47.1545	30	17	43.3139	20.2433	66.3846	0.392484					18
		Olfr325	ENSMUST00000203418		981		10	0	51.1723	21	24	32.3601	9.28958	55.4307	0.741654					3
		Olfr328	ENSMUST00000216725		933		10	0	6.75241	17	23	35.3021	12.2308	58.3734	0.651519	0.437566				5	20
		Olfr329-ps	ENSMUST00000219448		957		10	0	1.14943	21	8	36.9728	13.9012	60.0444	0.216375					40
		Olfr330	ENSMUST00000213188		948		10	0	26.0549	14	12	34.0558	10.9851	57.1265	0.352363					22
		Olfr331	ENSMUST00000081743		975		4	0	72.5128	20	27	29.0836	6.01251	52.1546	0.92836					2
		Olfr351	ENSMUST00000213676		933		16	0	0.214362	25	27	37.3025	14.2309	60.3742	0.723811	0.201954				4	47
		Olfr353	ENSMUST00000217215		936		22	0	0.106838	22	16	38.6347	15.563	61.7064	0.414135	0.0560928				16	87
		Olfr354	ENSMUST00000217479		954		10	0	0.943396	17	19	37.1202	14.0486	60.1918	0.51185	0.0776699				10	79
		Olfr362	ENSMUST00000213817		954		28	0	0.209644	18	19	41.7592	18.6873	64.8311	0.454989	0.335052				13	28
		Olfr38	ENSMUST00000215796		954		6	0	1.67715	24	17	35.2843	12.2129	58.3558	0.4818	0.201995				11	47
		Olfr39	ENSMUST00000071725		960		8	0	3.125	18	19	34.8384	11.767	57.9098	0.545375					8
		Olfr398	ENSMUST00000214334		945		42	0	3.80952	18	16	43.6063	20.5344	66.6781	0.36692	0.143275				20	59
		Olfr401	ENSMUST00000213754		948		22	0	1.89873	14	17	39.0576	15.986	62.1293	0.435254					14
		Olfr402	ENSMUST00000216722		948		12	0	1.05485	22	28	37.4217	14.35	60.4933	0.74823					3
		Olfr403	ENSMUST00000206114		942		22	0	5.83864	7	12	38.9413	15.8698	62.0127	0.308156					26
		Olfr410	ENSMUST00000214490		948		18	0	0.527426	20	12	39.067	15.9953	62.1387	0.307165	0.37931				26	24
		Olfr412	ENSMUST00000216362		939		26	0	0.638978	16	17	38.3579	15.2862	61.4296	0.443194	0.0727273				14	81
		Olfr414	ENSMUST00000192358		954		40	0	1.46751	19	14	41.2119	18.1401	64.2837	0.339708	0.0635593				23	84
		Olfr417	ENSMUST00000220394		930		10	0	7.84946	15	18	33.8764	10.8052	56.9476	0.531343	0.197452				9	47
		Olfr429	ENSMUST00000216346		939		22	0	0.958466	17	13	36.5678	13.4962	59.6393	0.355504	0.187135				21	49
		Olfr43	ENSMUST00000205664		942		24	0	28.3439	6	18	37.2394	14.1687	60.3101	0.483359					11
		Olfr430	ENSMUST00000213425		954		14	0	1.57233	21	12	36.4724	13.4008	59.5439	0.329016	0.0428135				24	92
		Olfr434	ENSMUST00000216562		966		20	0	4.45135	34	20	38.1715	15.1	61.243	0.523952					9
		Olfr435	ENSMUST00000215565		942		6	0	2.65393	27	23	34.8173	11.7459	57.8887	0.660591	0.0917431				5	74
		Olfr441	ENSMUST00000213649		933		6	0	100	27	20	25.2207	2.14838	48.293	0.793					3
		Olfr444	ENSMUST00000204092		933		8	0	30.3323	20	28	32.1286	9.05798	55.1992	0.871499					2
		Olfr446	ENSMUST00000215369		927		20	0	1.07875	20	13	36.8318	13.7602	59.9033	0.352956	0.104762				21	70
		Olfr447	ENSMUST00000216408		933		24	0	6.85959	31	17	37.1565	14.0851	60.2278	0.457525	0.0627376				13	85
		Olfr448	ENSMUST00000213952		933		26	0	3.21543	26	23	38.1929	15.1214	61.2645	0.602206	0.243956				6	40
		Olfr449	ENSMUST00000204072		936		38	0	6.51709	19	6	40.7901	17.7185	63.8616	0.147095	0.0545455				55	88
		Olfr452	ENSMUST00000217701		954		10	0	3.87841	26	20	35.4827	12.4113	58.5541	0.563655	0.585227				8	12
		Olfr453	ENSMUST00000213997		954		20	0	0.209644	14	10	37.5439	14.4722	60.6155	0.266355	0.52381				32	15
		Olfr460	ENSMUST00000216942		945		40	0	2.43386	18	11	41.414	18.3422	64.4858	0.265611	0.156863				32	56
		Olfr462	ENSMUST00000213928		936		36	0	19.2308	22	18	39.2341	16.163	62.3051	0.458785					13
		Olfr463	ENSMUST00000215150		936		38	0	24.0385	24	13	39.0864	16.0155	62.1573	0.332596					24
		Olfr464	ENSMUST00000217112		942		34	0	7.96178	21	10	38.5534	15.4821	61.6248	0.25938	0.198953				33	47
		Olfr47	ENSMUST00000215569		966		16	0	10.0414	28	20	37.1765	14.1053	60.2477	0.537974					9
		Olfr478	ENSMUST00000210173		945		12	0	0	27	12	35.47	12.3984	58.5415	0.338315	0.13981				23	60
		Olfr480	ENSMUST00000071658		1029		10	0	0	12	25	38.4108	15.3391	61.4825	0.650858	0.284722				5	34
		Olfr502	ENSMUST00000216919		945		8	0	8.25397	20	23	34.751	11.6799	57.8222	0.661851	0.257703				5	38
		Olfr503	ENSMUST00000078162		972		10	0	79.321	10	35	29.3789	6.30766	52.4502	1.19133					1
		Olfr504	ENSMUST00000075595		957		8	0	7.94148	17	50	33.9328	10.8616	57.0039	1.4735					1
		Olfr508	ENSMUST00000072914		933		18	0	0.214362	15	14	36.1037	13.0321	59.1753	0.387772	0.111888				18	68
		Olfr512	ENSMUST00000074730		981		12	0	1.1213	22	15	36.0066	12.935	59.0781	0.416591	0.449893				16	19
		Olfr514	ENSMUST00000084754		933		8	0	21.0075	25	31	32.1501	9.07936	55.2209	0.964227					2
		Olfr516	ENSMUST00000216092		945		10	0	0	16	21	34.654	11.5824	57.7255	0.605991	0.126582				6	64
		Olfr517	ENSMUST00000216500		945		20	0	0	23	15	37.1919	14.1202	60.2635	0.403314	0.0590406				17	86
		Olfr518	ENSMUST00000217803		1002		18	0	13.3733	20	17	37.562	14.4909	60.6331	0.452585	0.219697				13	44
		Olfr519	ENSMUST00000202706		945		14	0	15.2381	18	17	33.7907	10.7198	56.8617	0.503097	0.798561				10	7
		Olfr520	ENSMUST00000220185		951		36	0	18.1914	26	17	39.0583	15.9873	62.1293	0.435247					14
		Olfr547	ENSMUST00000098229		936		36	0	38.8889	27	12	36.563	13.4925	59.6336	0.3282	0.644647				24	10
		Olfr55	ENSMUST00000216633		948		14	0	29.8523	6	11	33.7777	10.7071	56.8483	0.325659					24
		Olfr552	ENSMUST00000215712		954		34	0	0	21	10	42.3666	19.2947	65.4386	0.236035					37
		Olfr556	ENSMUST00000213485		975		16	0	0	16	16	39.2821	16.2104	62.3539	0.40731	0.343284				17	27
		Olfr560	ENSMUST00000210453		945		26	0	4.55026	17	18	38.1504	15.0789	61.2219	0.471817					12
		Olfr566	ENSMUST00000071393		951		18	0	4.10095	30	33	36.9831	13.9116	60.0546	0.892299					2
		Olfr568	ENSMUST00000098216		942		34	0	2.44161	28	9	39.1817	16.1101	62.2533	0.229699	0.0779817				38	79
		Olfr569	ENSMUST00000217024		945		20	0	0.740741	17	7	39.3807	16.309	62.4525	0.177752	Inf				48	1
		Olfr576	ENSMUST00000098213		939		16	0	10.0106	7	16	35.1635	12.0923	58.2346	0.455017	0.571429				13	13
		Olfr577	ENSMUST00000214080		939		24	0	0	26	17	39.3189	16.2472	62.3907	0.432362	0.189274				15	49
		Olfr578	ENSMUST00000215606		942		32	0	0.530786	26	10	40.7035	17.6316	63.7753	0.245679					35
		Olfr582	ENSMUST00000098212		960		12	0	1.04167	24	23	38.6707	15.599	61.7424	0.594766	0.11811				7	66
		Olfr583	ENSMUST00000098211		960		20	0	1.25	15	30	37.7084	14.6368	60.78	0.795579					3
		Olfr584	ENSMUST00000098210		960		16	0	0.833333	13	14	39.6444	16.5727	62.7162	0.353139	0.192469				21	48
		Olfr585	ENSMUST00000104881		957		24	0	52.6646	23	22	33.3768	10.3063	56.4474	0.65914					5
		Olfr620	ENSMUST00000052152		942		26	0	13.9066	28	13	37.3964	14.3253	60.4675	0.347627					22
		Olfr623	ENSMUST00000213840		954		24	0	3.3543	21	19	38.9542	15.8826	62.0257	0.487753	Inf				11	1
		Olfr624	ENSMUST00000062144		927		26	0	13.4844	12	17	36.6125	13.5414	59.6836	0.464323					12
		Olfr63	ENSMUST00000217023		951		26	0	0	12	12	39.5515	16.4798	62.6233	0.303402	Inf				27	1
		Olfr631	ENSMUST00000106863		960		22	0	0	7	10	38.7882	15.7164	61.8599	0.257811	0.283333				33	34
		Olfr635	ENSMUST00000098185		966		30	0	26.6046	14	13	38.8412	15.7704	61.912	0.334696					23
		Olfr648	ENSMUST00000216612		951		44	0	0	13	13	44.4229	21.3508	67.495	0.292642	1.53125				28	3				2	17	2	15	2	112	0.117647	0.133333	0.0178571	VP
		Olfr65	ENSMUST00000209528		948		34	0	2.21519	21	11	40.3256	17.2539	63.3973	0.27278					31
		Olfr657	ENSMUST00000215454		960		20	0	1.04167	14	10	37.4907	14.4191	60.5623	0.266733	0.0398936				32	93
		Olfr658	ENSMUST00000089296		972		18	0	0	9	9	39.6425	16.5707	62.7143	0.227029					38
		Olfr659	ENSMUST00000214986		969		8	0	1.13519	4	13	36.4521	13.3805	59.5236	0.356633	0.516129				21	15
		Olfr666	ENSMUST00000214757		957		14	0	3.23929	13	17	38.6935	15.6219	61.7651	0.43935	0.0430622				14	92
		Olfr667	ENSMUST00000217177		981		20	0	7.44139	17	20	39.9362	16.8647	63.0077	0.500799	0.257778				10	38
		Olfr668	ENSMUST00000215359		957		14	0	0.417973	18	12	38.9704	15.8987	62.0421	0.307926					26
		Olfr669	ENSMUST00000214260		954		24	0	7.75681	16	21	38.6915	15.6202	61.7629	0.542754	0.25				9	39
		Olfr671	ENSMUST00000078710		942		20	0	20.4883	6	22	36.5854	13.5145	59.6563	0.601333					7
		Olfr675	ENSMUST00000073102		942		20	0	0	17	12	38.1595	15.0878	61.2312	0.314469					26
		Olfr677	ENSMUST00000213204		939		28	0	2.55591	16	13	38.4956	15.424	61.5672	0.337701	0.115108				23	67
		Olfr678	ENSMUST00000213622		942		16	0	0	13	19	37.3721	14.3004	60.4437	0.508401					10
		Olfr679	ENSMUST00000214328		948		16	0	64.4515	7	13	31.0571	7.98634	54.1278	0.418584					16
		Olfr68	ENSMUST00000216811		948		12	0	5.6962	9	12	36.0824	13.0111	59.1538	0.332572	Inf				24	1
		Olfr681	ENSMUST00000216247		948		18	0	23.7342	12	9	35.3089	12.2382	58.3797	0.254893					34
		Olfr683	ENSMUST00000061284		960		10	0	0	15	16	36.0562	12.9846	59.1278	0.443752	0.506234				14	16
		Olfr684	ENSMUST00000217136		939		16	0	2.55591	19	12	36.2154	13.1439	59.2869	0.331351					24
		Olfr688	ENSMUST00000098155		966		12	0	21.9462	11	10	34.8964	11.8256	57.9672	0.286563					29
		Olfr689	ENSMUST00000215413		963		6	0	0	13	20	35.9711	12.8995	59.0427	0.556002					8
		Olfr69	ENSMUST00000106878		951		16	0	56.0463	5	9	32.2495	9.17897	55.3201	0.279074	0.489279				30	17
		Olfr693	ENSMUST00000215541		951		10	0	0.42061	18	14	35.9589	12.8874	59.0305	0.389333	0.252101				18	38
		Olfr694	ENSMUST00000216118		948		6	0	10.3376	19	17	34.9215	11.8504	57.9927	0.486806	0.301075				11	32
		Olfr695	ENSMUST00000216868		948		6	0	3.27004	25	26	34.7085	11.6371	57.7799	0.749095	0.622222				3	11
		Olfr697	ENSMUST00000217734		954		8	0	12.5786	8	21	34.0204	10.9494	57.0914	0.617277	1.41463				6	3
		Olfr698	ENSMUST00000216255		936		12	0	0.854701	14	17	35.9376	12.866	59.0091	0.473042	0.150943				12	57
		Olfr699	ENSMUST00000216307		951		6	0	5.88854	8	13	34.7868	11.7155	57.8581	0.373705	0.707317				19	9
		Olfr700	ENSMUST00000214840		951		6	0	2.31335	19	8	35.5096	12.4381	58.5811	0.225291					39
		Olfr701	ENSMUST00000217739		951		6	0	0	16	15	35.418	12.3464	58.4896	0.423513					15
		Olfr703	ENSMUST00000216254		960		18	0	8.125	19	18	36.7023	13.631	59.7735	0.490433					11
		Olfr704	ENSMUST00000080925		948		6	0	12.9747	20	17	33.3831	10.3122	56.4541	0.509239	0.566667				10	13
		Olfr705	ENSMUST00000216009		951		6	0	0	20	11	35.1373	12.0657	58.2088	0.313058	0.115108				26	67
		Olfr713	ENSMUST00000098139		975		14	0	1.64103	13	14	36.0735	13.002	59.145	0.388096	Inf				18	1
		Olfr714	ENSMUST00000214429		954		18	0	100	18	20	26.4885	3.41619	49.5609	0.755043	0.810811				3	7
		Olfr715	ENSMUST00000214919		948		12	0	2.42616	19	10	36.9659	13.8943	60.0374	0.27052					31
		Olfr715b	ENSMUST00000215713		948		12	0	100	4	9	27.6082	4.53592	50.6804	0.32599					24
		Olfr720	ENSMUST00000217642		951		18	0	0	22	6	38.7776	15.7059	61.8494	0.154728	0.03125				53	96
		Olfr722	ENSMUST00000053290		927		18	0	3.34412	14	4	35.2674	12.196	58.3388	0.113419					64
		Olfr723	ENSMUST00000206058		930		10	0	33.871	10	12	31.044	7.97349	54.1146	0.386548					18
		Olfr724	ENSMUST00000213390		930		10	0	57.6344	16	11	28.9252	5.85456	51.9958	0.380292					19
		Olfr725	ENSMUST00000206920		966		18	0	9.10973	21	26	36.9631	13.8919	60.0344	0.703403					4
		Olfr726	ENSMUST00000215105		966		20	0	30.5383	17	16	36.0171	12.9465	59.0878	0.444233					14
		Olfr727	ENSMUST00000215317		975		20	0	2.05128	27	10	38.4281	15.3565	61.4997	0.260226					33
		Olfr728	ENSMUST00000213685		936		16	0	1.81624	17	15	34.7934	11.722	57.8649	0.431116	0.223077				15	43
		Olfr73	ENSMUST00000129056		942		14	0	1.4862	18	10	36.1584	13.0869	59.23	0.276561					31
		Olfr730	ENSMUST00000051453		957		6	0	15.047	20	14	33.1433	10.0724	56.2143	0.422408	0.119691				15	66
		Olfr732	ENSMUST00000213701		927		14	0	5.82524	22	16	35.1069	12.0356	58.1782	0.455751					13
		Olfr733	ENSMUST00000216195		927		14	0	11.219	24	20	34.3921	11.321	57.4632	0.581529	0.441667				7	20
		Olfr734	ENSMUST00000217152		942		32	0	4.98938	17	3	39.2283	16.1567	62.2998	0.0764754	0.361702				75	26
		Olfr74	ENSMUST00000099840		957		18	0	3.34378	24	26	36.3354	13.2639	59.4068	0.715556	0.322464				4	30
		Olfr747	ENSMUST00000213238		942		14	0	23.8854	9	9	33.9926	10.9219	57.0634	0.264763					32
		Olfr749	ENSMUST00000214290		942		14	0	0.212314	11	12	36.3845	13.313	59.4561	0.32981					24
		Olfr76	ENSMUST00000214676		954		24	0	0	20	15	37.7676	14.6959	60.8393	0.397166	0.227451				17	42
		Olfr765	ENSMUST00000216460		930		20	0	38.0645	9	7	32.1382	9.06765	55.2087	0.21781					40
		Olfr767	ENSMUST00000213579		930		16	0	11.1828	14	20	33.8266	10.7555	56.8976	0.591251					7
		Olfr77	ENSMUST00000057596		939		8	0	0.958466	13	16	35.1884	12.1169	58.2599	0.454695					13
		Olfr782	ENSMUST00000213970		945		12	0	25.6085	10	11	32.7775	9.7068	55.8481	0.335596	0.212181				23	45
		Olfr786	ENSMUST00000204529		939		10	0	0.745474	22	10	34.4569	11.3855	57.5284	0.290217	0.244275				29	40
		Olfr788	ENSMUST00000213222		936		10	0	8.65385	10	11	34.1705	11.0993	57.2417	0.321915	0.0769231				25	80
		Olfr790	ENSMUST00000218901		969		12	0	0.309598	16	13	35.9817	12.9101	59.0533	0.361295					21
		Olfr791	ENSMUST00000217228		939		14	0	7.88072	32	17	34.1965	11.1253	57.2677	0.497126	0.0772947				11	80
		Olfr8	ENSMUST00000214952		933		6	0	100	5	8	24.2211	1.14876	47.2935	0.33029					24
		Olfr802	ENSMUST00000203785		939		12	0	5.7508	19	17	33.9093	10.838	56.9805	0.501338	0.592369				10	12
		Olfr804	ENSMUST00000213331		945		12	0	30.3704	16	23	32.6545	9.58392	55.7251	0.704344					4
		Olfr809	ENSMUST00000218237		987		14	0	5.77508	3	6	35.2552	12.1839	58.3265	0.170188					50
		Olfr813	ENSMUST00000204622		933		8	0	13.612	18	13	31.7275	8.65662	54.7985	0.409739	0.261538				16	37
		Olfr814	ENSMUST00000216966		933		4	0	34.9411	8	18	29.5501	6.47958	52.6206	0.609135					6
		Olfr815	ENSMUST00000071557		951		6	0	54.8896	4	15	28.5841	5.51351	51.6547	0.524767					9
		Olfr825	ENSMUST00000216530		963		20	0	1.45379	22	12	37.3242	14.2527	60.3958	0.321507					25
		Olfr826	ENSMUST00000216661		942		16	0	40.3397	9	12	32.2116	9.14108	55.2821	0.372537					20
		Olfr828	ENSMUST00000215380		939		6	0	7.66773	19	21	33.2602	10.1891	56.3314	0.631385	1.09722				6	4
		Olfr829	ENSMUST00000058411		966		8	0	15.4244	12	25	33.7158	10.6449	56.7867	0.741491	1.55263				3	3
		Olfr830	ENSMUST00000078861		948		4	0	2.1097	23	34	33.0032	9.93179	56.0745	1.0302	0.531915				1	15
		Olfr832	ENSMUST00000218385		939		10	0	95.9531	19	23	24.7043	1.6322	47.7765	0.931011	0.243528				2	40
		Olfr834	ENSMUST00000086492		939		12	0	12.886	29	13	33.1823	10.1113	56.2533	0.391775					18
		Olfr835	ENSMUST00000213018		936		10	0	10.8974	14	26	33.2862	10.2151	56.3572	0.781105	0.75				3	8
		Olfr836	ENSMUST00000074986		954		4	0	5.55556	24	26	33.1331	10.0619	56.2043	0.784714					3
		Olfr837	ENSMUST00000215699		939		6	0	4.36635	23	43	32.6318	9.5605	55.703	1.31773					1
		Olfr839-ps1	ENSMUST00000212127		939		8	0	1.27796	19	21	34.8531	11.7816	57.9246	0.602529					6
		Olfr843	ENSMUST00000214019		942		8	0	0.849257	25	37	33.862	10.7905	56.9334	1.09267	0.45283				1	19
		Olfr844	ENSMUST00000220268		948		18	0	0	21	11	35.7625	12.6909	58.8341	0.307585	0.269406				26	36
		Olfr845	ENSMUST00000213344		939		12	0	15.229	16	24	33.0656	9.99469	56.1365	0.72583	0.202156				4	47
		Olfr846	ENSMUST00000214810		939		10	0	7.24175	12	23	33.9088	10.8376	56.98	0.67829	0.172662				5	52
		Olfr847	ENSMUST00000216839		939		12	0	2.7689	14	18	34.767	11.6956	57.8384	0.517733	0.191083				10	49
		Olfr850	ENSMUST00000077347		948		10	0	10.654	26	30	34.4131	11.342	57.4842	0.871761	0.34748				2	27
		Olfr851	ENSMUST00000214130		939		10	0	4.04686	16	15	33.7039	10.6326	56.7752	0.445052					14
		Olfr854	ENSMUST00000072419		948		8	0	2.1097	20	23	34.201	11.1296	57.2724	0.672494	0.107492				5	69
		Olfr855	ENSMUST00000215587		939		12	0	1.38445	18	20	35.0253	11.9538	58.0967	0.571017	0.435897				7	20
		Olfr866	ENSMUST00000062248		939		12	0	0.425985	15	17	34.7261	11.6546	57.7976	0.489545	0.514019				11	16
		Olfr867	ENSMUST00000216538		996		14	0	2.51004	38	43	36.6179	13.5464	59.6894	1.17429	0.140351				1	60
		Olfr868	ENSMUST00000212999		930		12	0	10.3226	15	22	33.3769	10.3058	56.448	0.659138	0.970588				5	5
		Olfr869	ENSMUST00000213024		972		8	0	24.3827	17	28	33.7006	10.6299	56.7713	0.830845	0.663717				2	10
		Olfr872	ENSMUST00000086474		972		4	0	15.535	8	15	33.13	10.0591	56.2008	0.452762	0.48227				13	17
		Olfr873	ENSMUST00000053919		960		6	0	12.5	15	19	32.664	9.593	55.7349	0.581681	0.0784314				7	79
		Olfr874	ENSMUST00000216982		933		10	0	0.750268	32	12	35.0404	11.9689	58.1119	0.342462	0.106754				22	70
		Olfr875	ENSMUST00000215128		933		10	0	4.18006	31	21	34.6312	11.5599	57.7026	0.606389					6
		Olfr876	ENSMUST00000215287		933		8	0	0	13	17	35.1916	12.1201	58.2632	0.483069	0.179775				11	51
		Olfr90	ENSMUST00000216488		933		34	0	10.1822	21	22	38.8326	15.7613	61.9039	0.566535	0.349558				8	27
		Olfr91	ENSMUST00000216376		939		18	0	1.91693	25	14	37.0005	13.9289	60.072	0.378374					19
		Olfr918	ENSMUST00000055099		978		8	0	100	12	16	26.2825	3.21003	49.3551	0.608769	0.291262				6	33
		Olfr92	ENSMUST00000216341		939		8	0	73.3759	22	22	28.8391	5.76813	51.9101	0.762853					3
		Olfr924	ENSMUST00000217350		927		16	0	13.7001	20	8	34.9237	11.8527	57.9948	0.229071					38
		Olfr926	ENSMUST00000078289		927		16	0	28.8026	33	22	33.2873	10.2167	56.3579	0.660913					5
		Olfr93	ENSMUST00000219235		939		18	0	22.5772	27	25	35.5073	12.4365	58.5781	0.704081	0.138528				4	60
		Olfr930	ENSMUST00000217208		927		10	0	0.755124	26	28	33.5897	10.5182	56.6611	0.833589	0.265363				2	36
		Olfr933	ENSMUST00000216238		927		6	0	0.431499	18	20	33.0721	10.0006	56.1435	0.60474					6
		Olfr937	ENSMUST00000215049		936		6	0	17.4145	19	26	32.9971	9.9262	56.0679	0.787949	0.406716				3	22
		Olfr958	ENSMUST00000217227		939		22	0	0	24	13	37.8396	14.7679	60.9112	0.343556	0.29878				22	32
		Olfr978	ENSMUST00000217600		936		22	0	41.9872	27	25	33.9676	10.8971	57.0381	0.735996					4
		Olfr979	ENSMUST00000215523		936		20	0	14.9573	30	18	36.1411	13.0701	59.2121	0.498048	0.168467				11	53
		Olfr980	ENSMUST00000216463		933		20	0	0.96463	23	17	37.1704	14.0988	60.242	0.457353					13
		Olfr981	ENSMUST00000215956		933		44	0	20.4716	19	8	40.8185	17.7475	63.8896	0.19599	0.0700935				44	82
		Olfr985	ENSMUST00000214981		936		22	0	7.26496	17	7	36.203	13.1317	59.2743	0.193354	0.217949				45	44
		Olfr993	ENSMUST00000099926		945		14	0	13.1217	10	9	34.6141	11.543	57.6851	0.26001	0.0882353				33	76
		Olfr994	ENSMUST00000214679		945		18	0	15.2381	22	17	35.1294	12.0584	58.2004	0.483925	0.105442				11	70
		Olfr995	ENSMUST00000216933		948		22	0	18.9873	26	26	35.2886	12.2178	58.3595	0.736781	0.288991				4	33
		Oosp1	ENSMUST00000048214		609		24	0	4.92611	9	11	25.0422	1.97111	48.1133	0.439259	1.0614				14	4
		Oplah	ENSMUST00000171340		3867		299	0	35.247	31	13	200.205	177.108	223.302	0.0649334	0.191781				79	48				4	16	4	18	6	200	0.25	0.222222	0.03	VP
		Orai1	ENSMUST00000121652		915		130	70	41.9672	18	5	40.8922	17.8216	63.9629	0.122273	0.0305677				61	96				3	15	3	7	4	89	0.2	0.428571	0.0449438	L
		Orm1	ENSMUST00000030044		624		26	0	100	5	5	20.464	0	43.5351	0.244331	1.25328				35	3
		Orm2	ENSMUST00000075341		624		24	0	0	1	4	26.8643	3.79307	49.9355	0.148896					55
		Orm3	ENSMUST00000006687		621		20	0	100	9	17	19.1448	0	42.2159	0.887969					2
		Oscar	ENSMUST00000039507		816		54	0	15.6863	11	20	41.1864	18.1151	64.2576	0.485598	0.782383				11	7				1	17	1	15	1	157	0.0588235	0.0666667	0.00636943	VP
		Otoa	ENSMUST00000047025		3414		139	2	10.6327	92	86	145.242	122.155	168.329	0.592115	0.385542				7	24				4	21	3	14	8	117	0.190476	0.214286	0.0683761	VP
		Otop3	ENSMUST00000019006		1791		122	0	6.30932	23	6	89.551	66.4742	112.628	0.0670009	0.0911765				78	75
		Otud7b	ENSMUST00000090785		2523		108	0	18.8664	27	18	116.165	93.0862	139.244	0.154952	0.252252				53	38				1	1	1	1	1	1	1	1	1	L
		Ovch2	ENSMUST00000106755		1830		40	0	5.57377	22	49	73.0229	49.9486	96.0973	0.671022	0.777778				5	7				1	15	1	15	1	151	0.0666667	0.0666667	0.00662252	VP
		Oxa1l	ENSMUST00000000985		1302		104	40	16.6667	21	23	59.0995	36.0273	82.1716	0.389174	0.107492				18	69				1	1	3	3	3	3	1	1	1	L
		Oxct2a	ENSMUST00000102640		1563		234	0	69.5457	17	7	90.5338	67.4599	113.608	0.0773192					75
		P2rx5	ENSMUST00000006104		1368		85	6	29.2398	17	10	62.0741	39.0023	85.1458	0.161098	0.189024				52	49				1	9	1	4	1	40	0.111111	0.25	0.025	SV
		P2ry6	ENSMUST00000060174		987		96	0	39.615	25	10	53.8394	30.7682	76.9106	0.185737	0.190265				46	49
		P3h3	ENSMUST00000023958		2199		246	128	41.3824	30	22	102.845	79.7702	125.921	0.213913	0.20625				41	46				1	21	1	19	1	165	0.047619	0.0526316	0.00606061	VP
		Pa2g4	ENSMUST00000131728		1185		49	17	18.1435	13	0	48.8647	25.7933	71.9361	0	0.180556				95	51
		Pabpc1	ENSMUST00000001809		1911		129	36	24.9608	14	3	88.9357	65.8613	112.01	0.0337322					89
		Pabpc2	ENSMUST00000063219		1887		134	0	13.6195	28	30	93.474	70.3976	116.55	0.320945	0.79902				25	7
		Pabpc6	ENSMUST00000057190		1932		132	0	14.9068	45	35	96.8587	73.782	119.935	0.361351	0.39777				21	23
		Pacsin1	ENSMUST00000232437		1326		118	38	75.9427	34	4	56.547	33.475	79.6189	0.0707377	0.103806				77	70
		Padi6	ENSMUST00000038749		2049		94	0	15.8614	38	19	87.9674	64.8924	111.042	0.215989	0.3				40	32				2	21	2	18	2	165	0.0952381	0.111111	0.0121212	VP
		Pagr1a	ENSMUST00000200948		762		68	48	59.1864	10	3	29.451	6.38047	52.5215	0.101864					67
		Pak6	ENSMUST00000099557		2049		124	0	24.7438	38	15	101.309	78.2332	124.385	0.148061	0.0397727				55	93				1	16	1	12	1	132	0.0625	0.0833333	0.00757576	VP
		Pam16	ENSMUST00000014445		378		22	0	1.85185	4	4	17.6687	0	40.7398	0.226389					38					1	1	3	3	3	3	1	1	1	L
		Pamr1	ENSMUST00000028612		2163		102	0	3.19001	60	26	100.579	77.5002	123.659	0.258502	0.0361111				33	94
		Parl	ENSMUST00000048642		1134		60	26	33.0688	22	2	44.0834	21.0126	67.1541	0.0453686					85
		Parva	ENSMUST00000033030		1119		78	16	26.4522	24	0	46.8793	23.8083	69.9504	0					95
		Pax6	ENSMUST00000090391		1311		91	8	16.3997	17	2	62.7172	39.6447	85.7897	0.0318892					90
		Pbld1	ENSMUST00000178684		867		70	0	22.9527	22	30	42.2436	19.1725	65.3147	0.710167					4
		Pbld2	ENSMUST00000020262		867		61	0	24.9135	21	19	41.3407	18.2697	64.4117	0.459596					13					2	17	1	19	1	185	0.117647	0.0526316	0.00540541	VP
		Pcdh20	ENSMUST00000061628		2859		132	10	11.6824	54	29	123.55	100.469	146.632	0.234722	0.15				37	58				2	18	2	23	2	311	0.111111	0.0869565	0.00643087	VP
		Pcdha11	ENSMUST00000115658		2841		234	20	22.5977	56	32	135.85	112.768	158.932	0.235554	0.220657				37	44
		Pcdha4	ENSMUST00000192512		2844		258	32	17.7215	58	50	140.001	116.916	163.085	0.357141					21
		Pcdha5	ENSMUST00000192168		2805		280	32	36.0784	100	46	134.456	111.376	157.537	0.342118	0.0938416				22	74
		Pcdha7	ENSMUST00000192631		2814		265	14	24.5203	88	25	140.208	117.125	163.291	0.178306					48
		Pcdha8	ENSMUST00000194038		2841		254	0	15.4171	61	42	143.587	120.501	166.673	0.292506	0.0372881				28	94
		Pcdhgb5	ENSMUST00000192535		2781		294	20	40.7407	75	47	141.47	118.388	164.551	0.332226	0.261411				24	37
		Pcgf2	ENSMUST00000179765		1029		78	6	31.7784	20	1	51.1279	28.0567	74.1991	0.0195588					93					1	1	1	1	1	1	1	1	1	L
		Pcid2	ENSMUST00000164416		1200		75	2	5.58333	29	1	53.8062	30.7337	76.8786	0.0185852					93
		Pclaf	ENSMUST00000045802		333		16	10	33.6336	1	3	11.4641	0	34.535	0.261686	0.196				33	48				1	17	1	14	1	169	0.0588235	0.0714286	0.00591716	VP
		Pcmt1	ENSMUST00000162606		861		76	50	32.6365	14	1	33.8827	10.812	56.9533	0.0295136					90
		Pcna	ENSMUST00000028817		786		42	28	37.1501	10	2	27.5837	4.51316	50.6542	0.0725066					76
		Pcna-ps2	ENSMUST00000088040		786		40	0	100	3	3	27.4723	4.40094	50.5437	0.109201					65
		Pcsk6	ENSMUST00000055576		2880		306	96	20.9722	59	19	144.757	121.672	167.842	0.131255	0.0714286				59	81
		Pdcd2l	ENSMUST00000002710		1095		94	64	37.3516	13	17	42.1526	19.0819	65.2232	0.403297	0.241636				17	40
		Pde11a	ENSMUST00000099992		2802		168	0	10.3854	63	9	131.106	108.022	154.19	0.0686467					78					0	17	0	12	0	120	0	0	0	VN
		Pde4c	ENSMUST00000110095		2061		176	0	19.4566	46	16	106.524	83.4466	129.602	0.1502	0.0927835				54	74				1	13	2	12	3	90	0.0769231	0.166667	0.0333333	VP
		Pde8b	ENSMUST00000162292		2367		207	80	21.9687	51	6	106.827	83.7503	129.904	0.0561654	0.342105				82	27
		Pdlim5	ENSMUST00000195975		1845		95	0	15.4472	32	17	84.7719	61.6971	107.847	0.200538	0.224299				43	43
		Pdzd7	ENSMUST00000145391		3066		262	8	53.0007	39	14	155.145	132.06	178.229	0.0902383	0.419608				71	21
		Pecam1	ENSMUST00000106796		2184		134	0	12.5458	35	46	98.8856	75.8084	121.963	0.465184	0.736695				12	8
		Peg12	ENSMUST00000094339		852		182	142	92.3709	9	6	32.418	9.34681	55.4893	0.185082	0.120301				47	65
		Per3	ENSMUST00000103204		3342		239	10	12.6571	73	103	162.479	139.387	185.571	0.633928	0.360614				6	26
		Pex12	ENSMUST00000018877		1080		46	2	5.09259	11	8	47.5591	24.4871	70.6311	0.168212	0.0645161				50	84
		Pfpl	ENSMUST00000168148		2109		58	0	1.37506	38	18	87.3301	64.253	110.407	0.206115	0.275862				42	35
		Pgam1	ENSMUST00000011896		765		68	32	18.1699	13	2	34.1326	11.0616	57.2035	0.058595					81
		Phb	ENSMUST00000125172		819		86	0	51.7705	21	1	41.2174	18.1468	64.2881	0.0242616	0.035865				92	95
		Phf11a	ENSMUST00000062307		882		10	0	100	14	20	23.9026	0.830499	46.9746	0.83673					2
		Phf11b	ENSMUST00000166121		831		8	0	85.6799	6	9	23.5121	0.440799	46.5833	0.382782					19
		Phf11c	ENSMUST00000166912		1020		14	0	29.0196	15	24	35.3591	12.2885	58.4297	0.67875					5					4	16	3	16	4	139	0.25	0.1875	0.028777	VP
		Phf11d	ENSMUST00000095157		963		20	0	20.2492	16	15	35.8471	12.7763	58.918	0.418443					16
		Phf19	ENSMUST00000028232		1737		118	16	27.8066	35	14	80.4339	57.3606	103.507	0.174056	0.0621762				49	85				3	21	3	18	4	160	0.142857	0.166667	0.025	VP
		Phgdh	ENSMUST00000065793		1602		80	6	11.4856	40	13	72.7066	49.6329	95.7804	0.178801	0.4613				48	18				7	14	5	11	13	119	0.5	0.454545	0.109244	L
		Phospho2	ENSMUST00000180290		726		16	0	15.8402	7	8	27.2274	4.15657	50.2983	0.293821	0.276923				28	35
		Pi16	ENSMUST00000114701		1497		133	8	50.7014	25	17	69.0962	46.0244	92.1681	0.246034	0.111111				35	68
		Pi4k2b	ENSMUST00000031081		1410		102	72	33.4752	20	8	51.8745	28.8035	74.9455	0.154218	0.142202				53	59
		Pign	ENSMUST00000186485		2796		64	0	30.329	47	34	102.902	79.8269	125.977	0.330411	0.175824				24	52
		Pigw	ENSMUST00000067058		1512		42	0	9.25926	21	16	59.8092	36.7366	82.8818	0.267517	0.262069				32	37
		Pih1d3	ENSMUST00000027230		657		16	0	13.6986	10	16	25.4788	2.40793	48.5497	0.627972	1.33871				6	3
		Pik3r2	ENSMUST00000034296		2169		228	18	48.7321	43	6	113.986	90.909	137.062	0.0526382	0.0935961				83	74
		Pik3r3	ENSMUST00000030464		1386		76	10	22.1501	16	5	60.3431	37.2711	83.415	0.0828596					73
		Pik3r6	ENSMUST00000060441		2271		156	0	15.808	53	21	112.321	89.2414	135.4	0.186965	0.10084				46	71				2	13	1	10	1	85	0.153846	0.1	0.0117647	VP
		Pin1	ENSMUST00000034689		498		38	8	11.6466	12	6	23.5611	0.490162	46.6321	0.254657	0.134715				34	61
		Pin1rt1	ENSMUST00000099659		480		38	0	12.2917	13	6	24.4828	1.41184	47.5538	0.24507	0.194346				35	48
		Pinlyp	ENSMUST00000011776		639		43	0	26.1346	8	1	29.9658	6.89499	53.0365	0.0333714	0.159091				89	55
		Pip4k2b	ENSMUST00000018691		1251		106	26	46.0432	22	5	55.5258	32.4547	78.5969	0.0900482					71
		Pira2	ENSMUST00000108615		2043		29	0	97.7484	14	27	60.543	37.4619	83.6241	0.445964					14
		Pirb	ENSMUST00000078451		2526		48	0	74.3468	29	58	84.2946	61.2157	107.373	0.688063					4
		Pitpnb	ENSMUST00000200298		819		32	0	6.59341	10	1	34.6535	11.5823	57.7248	0.0288571					90
		Pkd1l3	ENSMUST00000109242		6606		235	0	10.4299	99	147	285.616	262.471	308.761	0.514677	0.689046				10	9
		Pkib	ENSMUST00000095668		333		18	0	16.2162	5	4	14.5023	0	37.5732	0.275819	0.425837				31	21
		Pla2g4b	ENSMUST00000126150		2376		150	0	22.3485	38	14	113.14	90.0622	136.218	0.12374					61					5	16	1	16	3	129	0.3125	0.0625	0.0232558	VP
		Platr17	ENSMUST00000172817		246		18	0	96.748	5	1	9.55415	0	32.625	0.104667					66
		Plcd3	ENSMUST00000103077		2358		258	42	51.9932	58	27	120.158	97.0807	143.236	0.224703	0.084788				39	77
		Plcg2	ENSMUST00000081232		3798		340	0	28.1464	114	9	195.368	172.271	218.465	0.0460669	0.0301205				85	96
		Plcl2	ENSMUST00000043938		3387		234	70	12.9613	84	3	149.454	126.366	172.541	0.0200731	0.0148699				93	100
		Plekha2	ENSMUST00000064883		1278		80	0	22.6917	18	10	59.6976	36.6257	82.7695	0.167511	0.25				50	39
		Plg	ENSMUST00000014578		2439		140	0	4.10004	40	18	117.943	94.8607	141.026	0.152615	0.258303				54	37
		Plpp3	ENSMUST00000064139		939		94	20	20.3408	21	2	45.0371	21.9658	68.1083	0.0444079	0.0498084				85	89				1	1	2	3	2	3	1	0.666667	0.666667	L
		Pmis2	ENSMUST00000051495		291		18	0	27.8351	3	13	12.6437	0	35.7147	1.02818	4.59091				1	2
		Pms2	ENSMUST00000148011		2580		125	4	13.5659	49	45	112.254	89.1752	135.334	0.400875	0.351613				17	27
		Pnisr	ENSMUST00000029911		2445		138	0	7.81186	27	19	121.071	97.9881	144.153	0.156933	0.154229				53	56
		Pnp	ENSMUST00000048615		870		44	2	48.1609	9	16	36.9097	13.8391	59.9802	0.433491					15
		Pnp2	ENSMUST00000095925		918		44	0	100	5	10	33.4185	10.3467	56.4904	0.299235					27
		Pnpo	ENSMUST00000018803		786		64	24	40.0763	12	6	35.3275	12.2569	58.3981	0.169839	0.0883978				50	76
		Pnrc2	ENSMUST00000030436		423		8	0	2.36407	3	9	16.3908	0	39.4619	0.549088	1.28276				8	3
		Podnl1	ENSMUST00000093380		1680		140	4	35.2381	23	23	83.907	60.8337	106.98	0.274113	0.773913				31	7
		Pola2	ENSMUST00000025752		1803		141	9	6.3228	54	14	87.2585	64.1821	110.335	0.160443	0.0574163				52	87				1	1	3	3	3	3	1	1	1	L
		Pold1	ENSMUST00000049343		3318		333	0	51.2357	65	19	181.208	158.118	204.299	0.104852	0.0909091				66	75
		Pold2	ENSMUST00000102922		1410		110	0	18.6525	30	14	70.3892	47.3161	93.4622	0.198894	0.160428				44	55				1	1	2	2	2	2	1	1	1	L
[truncated: 15,618 more rows]

## Sheet: Legend
Supplementary Table 5 -- Variables used in the final analyses.
